# Supplementary material for: Multi-kingdom metagenomic characterization of the gut bacteriome, mycobiome, and virome in chronic functional constipation
Source: Front Cell Infect Microbiol. 2026 Mar 23;16:1744020. doi: 10.3389/fcimb.2026.1744020 (PMC13050957; doi:10.3389/fcimb.2026.1744020)
Supplement: Supplementary file 3 [file Table1.xlsx]

## Sheet: ST 1
Table S1 | Baseline demographic and clinical characteristics of patients with chronic functional constipation (CFC) and healthy controls.
	CFC patients	Healthy controls	P-value
Gender (F/M)	30/23	26/22	0.125
Age (year)	59 ± 5	60 ± 6	0.2644
BMI (kg/m2)	23.1 ± 2.5	23.1 ± 2.8	0.9335
SBP (mmHg)	129 ± 17	127 ± 15	0.6006
DBP (mmHg)	75 ± 8	74 ± 9	0.7392
Smoking (%)	0.151	0.167	0.9075

## Sheet: ST 2
Table S2 | Information on 38 significantly different bacterial groups in the LEfSe analysis.
Biomarkernames	Log10AverageAbundance	EnrichedGroups	LDA	pvalue
k__Bacteria.p__Firmicutes.c__Clostridia.o__Clostridiales.f__Ruminococcaceae.g__Faecalibacterium	5.04063	CFC	3.42972	1.90942e-09
k__Bacteria.p__Firmicutes.c__Clostridia.o__Clostridiales.f__Ruminococcaceae.g__Faecalibacterium.s__Faecalibacterium_prausnitzii	4.98025	CFC	3.39958	8.38685e-09
k__Bacteria.p__Firmicutes.c__Clostridia.o__Clostridiales.f__Ruminococcaceae	5.34904	CFC	3.40027	5.67786e-05
k__Bacteria.p__Firmicutes.c__Clostridia.o__Clostridiales	5.70342	CFC	2.43758	0.000510883
k__Bacteria.p__Proteobacteria.c__Gammaproteobacteria	4.12477	CFC	2.03298	0.00137104
k__Bacteria.p__Firmicutes.c__Clostridia.o__Clostridiales.f__Ruminococcaceae.g__Faecalibacterium.s__Faecalibacterium_SGB15346	4.14831	CFC	2.03709	0.00153113
k__Bacteria.p__Proteobacteria.c__Gammaproteobacteria.o__Enterobacterales	4.10445	CFC	2.99475	0.00182303
k__Bacteria.p__Proteobacteria.c__Gammaproteobacteria.o__Enterobacterales.f__Enterobacteriaceae	4.10445	CFC	2.12443	0.00182303
k__Bacteria.p__Firmicutes.c__Clostridia.o__Clostridiales.f__Lachnospiraceae.g__Roseburia	4.72843	CFC	2.98231	0.00269198
k__Bacteria.p__Bacteroidetes.c__Bacteroidia.o__Bacteroidales.f__Prevotellaceae.g__Prevotella.s__Prevotella_copri_clade_A	4.76391	CFC	3.37044	0.00346133
k__Bacteria.p__Bacteroidetes.c__Bacteroidia.o__Bacteroidales.f__Rikenellaceae.g__Alistipes.s__Alistipes_ihumii	2.76766	CFC	2.97085	0.00458988
k__Bacteria.p__Firmicutes.c__Clostridia.o__Clostridiales.f__Ruminococcaceae.g__GGB9614	2.47331	CFC	2.51109	0.00471137
k__Bacteria.p__Firmicutes.c__Clostridia.o__Clostridiales.f__Ruminococcaceae.g__GGB9614.s__GGB9614_SGB15049	2.47331	CFC	2.61869	0.00471137
k__Bacteria.p__Proteobacteria.c__Gammaproteobacteria.o__Enterobacterales.f__Enterobacteriaceae.g__Klebsiella	3.54529	CFC	2.83071	0.00587744
k__Bacteria.p__Firmicutes.c__Bacilli.o__Lactobacillales.f__Streptococcaceae.g__Streptococcus.s__Streptococcus_gallolyticus	2.6348	CFC	2.18243	0.00831094
k__Bacteria.p__Actinobacteria.c__Actinobacteria.o__Bifidobacteriales.f__Bifidobacteriaceae.g__Bifidobacterium.s__Bifidobacterium_dentium	2.48846	CFC	2.71553	0.00835034
k__Bacteria.p__Firmicutes.c__Bacilli.o__Lactobacillales.f__Streptococcaceae.g__Streptococcus.s__Streptococcus_salivarius	3.46698	CFC	2.51787	0.00864383
k__Bacteria.p__Firmicutes.c__Clostridia	5.74573	HC	4.50291	0.00938401
k__Bacteria.p__Firmicutes	5.79132	HC	4.43117	0.0105599
k__Bacteria.p__Firmicutes.c__Clostridia.o__Clostridiales.f__Clostridiaceae.g__Clostridium.s__Clostridium_sp_AF34_10BH	4.18412	HC	4.57672	0.0115189
k__Bacteria.p__Proteobacteria	4.41674	HC	4.72229	0.0138268
k__Bacteria.p__Proteobacteria.c__Gammaproteobacteria.o__Enterobacterales.f__Enterobacteriaceae.g__Klebsiella.s__Klebsiella_pneumoniae	3.48734	HC	3.67845	0.0141445
k__Bacteria.p__Firmicutes.c__Negativicutes.o__Veillonellales.f__Veillonellaceae.g__Megasphaera	2.76255	HC	3.99883	0.0168396
k__Bacteria.p__Bacteroidetes.c__Bacteroidia.o__Bacteroidales.f__Prevotellaceae.g__Prevotella	4.89252	HC	4.31317	0.0202403
k__Bacteria.p__Firmicutes.c__Clostridia.o__Clostridiales.f__Lachnospiraceae.g__Roseburia.s__Roseburia_hominis	3.58727	HC	2.36494	0.0207796
k__Bacteria.p__Bacteroidetes.c__Bacteroidia.o__Bacteroidales.f__Prevotellaceae.g__Prevotella.s__Prevotella_copri_clade_B	3.79226	HC	4.59751	0.0209515
k__Bacteria.p__Firmicutes.c__Negativicutes.o__Acidaminococcales.f__Acidaminococcaceae.g__Phascolarctobacterium.s__Phascolarctobacterium_succinatutens	2.94759	HC	4.57713	0.0244591
k__Bacteria.p__Firmicutes.c__Clostridia.o__Clostridiales.f__Lachnospiraceae.g__Dorea.s__Dorea_formicigenerans	3.43262	HC	3.7363	0.0245912
k__Bacteria.p__Firmicutes.c__Clostridia.o__Clostridiales.f__Clostridiaceae.g__Clostridiaceae_unclassified	3.77142	HC	4.44251	0.0268083
k__Bacteria.p__Firmicutes.c__Clostridia.o__Clostridiales.f__Lachnospiraceae.g__Lachnoclostridium.s__Lachnoclostridium_sp_An138	3.1596	HC	3.05255	0.0329006
k__Bacteria.p__Firmicutes.c__Clostridia.o__Clostridiales.f__Clostridiales_unclassified	3.71796	HC	3.40769	0.0338328
k__Bacteria.p__Firmicutes.c__Bacilli.o__Bacilli_unclassified.f__Bacilli_unclassified.g__Bacilli_unclassified.s__Bacilli_unclassified_SGB6428	2.90337	HC	2.79515	0.0384848
k__Bacteria.p__Firmicutes.c__Clostridia.o__Clostridiales.f__Clostridiaceae.g__Clostridium.s__Clostridium_fessum	3.34704	HC	2.80155	0.0390269
k__Bacteria.p__Firmicutes.c__Clostridia.o__Clostridiales.f__Clostridiaceae.g__Clostridium.s__Clostridium_sp_AF27_2AA	2.78224	HC	2.81903	0.0394553
k__Bacteria.p__Firmicutes.c__Clostridia.o__Clostridiales.f__Ruminococcaceae.g__Ruminococcaceae_unclassified.s__Ruminococcaceae_unclassified_SGB4191	3.04248	HC	2.56721	0.0409931
k__Bacteria.p__Bacteroidetes.c__Bacteroidia.o__Bacteroidales.f__Bacteroidaceae.g__Bacteroides.s__Bacteroides_nordii	2.70513	HC	2.64294	0.0426721
k__Bacteria.p__Firmicutes.c__Clostridia.o__Clostridiales.f__Ruminococcaceae.g__Ruminococcaceae_unclassified.s__Clostridium_leptum	3.11934	HC	2.3636	0.0440727
k__Bacteria.p__Bacteroidetes.c__Bacteroidia.o__Bacteroidales.f__Odoribacteraceae.g__Butyricimonas	3.13669	HC	2.70368	0.0481645

## Sheet: ST 3
Table S3 | Information on 14 significantly different mycobiome groups in the LEfSe analysis.
Biomarkernames	Log10AverageAbundance	EnrichedGroups	LDA	pvalue
Ascomycota.Pezizomycotina_filamentousfungus_.Eurotiomycetes.Chaetothyriales.Herpotrichiellaceae.Phialophora	3.75412	CFC	3.86164	0.000722995
Ascomycota.Pezizomycotina_filamentousfungus_.Eurotiomycetes.Chaetothyriales.Herpotrichiellaceae.Phialophora.Phialophoraverrucosac161	3.75412	CFC	3.85452	0.000722995
Ascomycota.Pezizomycotina_filamentousfungus_.Eurotiomycetes.Eurotiales.Aspergillaceae.Penicillium.Penicilliumsumatraensec21	3.92347	CFC	3.85452	0.00184242
Ascomycota.Pezizomycotina_filamentousfungus_.Eurotiomycetes.Chaetothyriales	3.75499	CFC	3.84548	0.00224574
Ascomycota.Pezizomycotina_filamentousfungus_.Eurotiomycetes.Chaetothyriales.Herpotrichiellaceae	3.75499	CFC	3.53034	0.00224574
Ascomycota.Pezizomycotina_filamentousfungus_.Sordariomycetes	4.58329	CFC	3.49641	0.0206511
Ascomycota.Pezizomycotina_filamentousfungus_.Sordariomycetes.Microascales	3.47264	CFC	3.47797	0.0258032
Ascomycota.Pezizomycotina_filamentousfungus_.Sordariomycetes.Microascales.o__Microascales_f	3.47264	CFC	3.46952	0.0258032
Ascomycota.Pezizomycotina_filamentousfungus_.Sordariomycetes.Microascales.o__Microascales_f.o__Microascales_g	3.47264	CFC	3.44742	0.0258032
Ascomycota.Pezizomycotina_filamentousfungus_.Sordariomycetes.Microascales.o__Microascales_f.o__Microascales_g.Microascalesc195	3.47264	CFC	3.07579	0.0258032
Ascomycota.Pezizomycotina_filamentousfungus_.Eurotiomycetes.Eurotiales.Aspergillaceae.Aspergillus.Aspergillussp_c55	3.30414	CFC	3.05704	0.0259445
Ascomycota.Pezizomycotina_filamentousfungus_.Sordariomycetes.Hypocreales.Nectriaceae	4.48122	CFC	3.02656	0.0484884
Ascomycota.Pezizomycotina_filamentousfungus_.Sordariomycetes.Hypocreales.Nectriaceae.Fusarium	4.48122	CFC	3.02285	0.0484884
Ascomycota.Pezizomycotina_filamentousfungus_.Sordariomycetes.Hypocreales.Nectriaceae.Fusarium.Fusariumsp_c181	4.48122	HC	2.73188	0.0484884

## Sheet: ST 4
Table S4 | Comparison of the gut virome between CFC patients and HC at the genus level. Only virus genus that differed in abundance between two groups are shown.
Name	Avg.CFC	Avg.HC	FC	Enriched	pvalue	qvalue
novel_genus_18_of_novel_subfamily_5_of_novel_family_10_of_novel_order_13_of_Caudoviricetes	0.0837315	0.206052	2.46087	HC	1.30952e-08	0.000125347
novel_genus_2_of_novel_subfamily_2_of_novel_family_34_of_novel_order_48_of_unplaced_class_within_unplaced_phylum_within_unplaced_kingdom_within_Duplodnaviria_Monodnaviria	0.0610318	0.143044	2.34377	HC	1.48618e-07	0.000711285
novel_genus_26_of_novel_subfamily_2_of_novel_family_34_of_novel_order_48_of_unplaced_class_within_unplaced_phylum_within_unplaced_kingdom_within_Duplodnaviria_Monodnaviria	0.0589974	0.14416	2.4435	HC	3.25642e-07	0.000913675
novel_genus_19_of_novel_subfamily_0_of_novel_family_15_of_novel_order_25_of_unplaced_class_within_unplaced_phylum_within_unplaced_kingdom_within_Duplodnaviria_Monodnaviria	0.0536756	0.139519	2.5993	HC	3.81812e-07	0.000913675
novel_genus_4_of_novel_subfamily_1_of_novel_family_10_of_novel_order_16_of_Caudoviricetes	0.0410362	0.0946013	2.30531	HC	6.4491e-07	0.00123462
novel_genus_8_of_novel_subfamily_0_of_novel_family_1_of_novel_order_21_of_unplaced_class_within_unplaced_phylum_within_unplaced_kingdom_within_Duplodnaviria_Monodnaviria	0.0737174	0.16033	2.17492	HC	1.0863e-06	0.00173301
novel_genus_23_of_novel_subfamily_2_of_novel_family_34_of_novel_order_48_of_unplaced_class_within_unplaced_phylum_within_unplaced_kingdom_within_Duplodnaviria_Monodnaviria	0.195199	0.425605	2.18036	HC	1.29954e-06	0.00177703
novel_genus_17_of_novel_subfamily_0_of_novel_family_15_of_novel_order_25_of_unplaced_class_within_unplaced_phylum_within_unplaced_kingdom_within_Duplodnaviria_Monodnaviria	0.012408	0.0370697	2.98756	HC	1.95652e-06	0.00234097
novel_genus_0_of_novel_subfamily_4_of_novel_family_28_of_novel_order_19_of_Caudoviricetes	0.0530451	0.127018	2.39452	HC	2.9509e-06	0.00243138
novel_genus_20_of_novel_subfamily_2_of_novel_family_34_of_novel_order_48_of_unplaced_class_within_unplaced_phylum_within_unplaced_kingdom_within_Duplodnaviria_Monodnaviria	0.139141	0.30598	2.19906	HC	2.33121e-06	0.00243138
novel_genus_13_of_novel_subfamily_0_of_novel_family_15_of_novel_order_25_of_unplaced_class_within_unplaced_phylum_within_unplaced_kingdom_within_Duplodnaviria_Monodnaviria	0.192134	0.395668	2.05933	HC	2.88607e-06	0.00243138
novel_genus_44_of_novel_subfamily_2_of_novel_family_19_of_novel_order_90_of_Caudoviricetes	0.0597881	0.147705	2.47047	HC	3.39864e-06	0.00243138
novel_genus_0_of_novel_subfamily_1_of_novel_family_6_of_novel_order_15_of_unplaced_class_within_unplaced_phylum_within_unplaced_kingdom_within_Duplodnaviria_Monodnaviria	0.201017	0.400752	1.99362	HC	3.84984e-06	0.00243138
novel_genus_18_of_novel_subfamily_1_of_novel_family_11_of_novel_order_17_of_Caudoviricetes	0.0643403	0.188651	2.93208	HC	3.20211e-06	0.00243138
novel_genus_6_of_novel_subfamily_2_of_novel_family_34_of_novel_order_48_of_unplaced_class_within_unplaced_phylum_within_unplaced_kingdom_within_Duplodnaviria_Monodnaviria	0.0543822	0.122372	2.25023	HC	3.66402e-06	0.00243138
novel_genus_9_of_novel_subfamily_1_of_novel_family_11_of_novel_order_17_of_Caudoviricetes	0.0574446	0.128879	2.24353	HC	4.06415e-06	0.00243138
novel_genus_7_of_novel_subfamily_0_of_novel_family_1_of_novel_order_21_of_unplaced_class_within_unplaced_phylum_within_unplaced_kingdom_within_Duplodnaviria_Monodnaviria	0.0585164	0.128061	2.18846	HC	6.57883e-06	0.00349848
novel_genus_50_of_novel_subfamily_1_of_novel_family_29_of_novel_order_29_of_Caudoviricetes	0.0213417	0.0504775	2.36521	HC	6.51663e-06	0.00349848
novel_genus_1_of_novel_subfamily_0_of_novel_family_14_of_novel_order_25_of_unplaced_class_within_unplaced_phylum_within_unplaced_kingdom_within_Duplodnaviria_Monodnaviria	0.0355248	0.0917943	2.58395	HC	7.66654e-06	0.00386232
novel_genus_0_of_novel_subfamily_0_of_novel_family_14_of_novel_order_25_of_unplaced_class_within_unplaced_phylum_within_unplaced_kingdom_within_Duplodnaviria_Monodnaviria	0.0330245	0.0809004	2.44971	HC	8.18325e-06	0.0039165
novel_genus_15_of_novel_subfamily_2_of_novel_family_34_of_novel_order_48_of_unplaced_class_within_unplaced_phylum_within_unplaced_kingdom_within_Duplodnaviria_Monodnaviria	0.0255431	0.0651259	2.54965	HC	9.26862e-06	0.00422473
novel_genus_6_of_novel_subfamily_0_of_novel_family_1_of_novel_order_21_of_unplaced_class_within_unplaced_phylum_within_unplaced_kingdom_within_Duplodnaviria_Monodnaviria	0.100985	0.205424	2.03421	HC	1.18678e-05	0.00493908
novel_genus_5_of_novel_subfamily_2_of_novel_family_34_of_novel_order_48_of_unplaced_class_within_unplaced_phylum_within_unplaced_kingdom_within_Duplodnaviria_Monodnaviria	0.0271333	0.0784174	2.89008	HC	1.17315e-05	0.00493908
novel_genus_11_of_novel_subfamily_1_of_novel_family_11_of_novel_order_17_of_Caudoviricetes	0.0224408	0.0766541	3.41584	HC	1.35208e-05	0.00539255
novel_genus_1_of_novel_subfamily_4_of_novel_family_31_of_novel_order_18_of_unplaced_class_within_unplaced_phylum_within_unplaced_kingdom_within_Duplodnaviria_Monodnaviria	0.0492528	0.0895764	1.81871	HC	1.42455e-05	0.0054543
novel_genus_0_of_novel_subfamily_2_of_novel_family_16_of_novel_order_93_of_unplaced_class_within_unplaced_phylum_within_unplaced_kingdom_within_Duplodnaviria_Monodnaviria	0.259242	0.417124	1.60901	HC	1.84958e-05	0.00680928
novel_genus_15_of_novel_subfamily_5_of_novel_family_68_of_novel_order_27_of_Caudoviricetes	0.086039	0.173027	2.01103	HC	2.15609e-05	0.00737076
novel_genus_6_of_novel_subfamily_5_of_novel_family_10_of_novel_order_13_of_Caudoviricetes	0.011179	0.0363483	3.25149	HC	2.11348e-05	0.00737076
novel_genus_10_of_novel_subfamily_2_of_novel_family_34_of_novel_order_48_of_unplaced_class_within_unplaced_phylum_within_unplaced_kingdom_within_Duplodnaviria_Monodnaviria	0.0133021	0.0465372	3.49849	HC	2.43167e-05	0.0080262
novel_genus_8_of_novel_subfamily_1_of_novel_family_11_of_novel_order_17_of_Caudoviricetes	0.0247855	0.0515532	2.07997	HC	2.95146e-05	0.00941712
novel_genus_7_of_novel_subfamily_0_of_novel_family_11_of_novel_order_25_of_unplaced_class_within_unplaced_phylum_within_unplaced_kingdom_within_Duplodnaviria_Monodnaviria	0.146154	0.240158	1.64318	HC	3.20079e-05	0.00988322
novel_genus_4_of_novel_subfamily_0_of_novel_family_1_of_novel_order_21_of_unplaced_class_within_unplaced_phylum_within_unplaced_kingdom_within_Duplodnaviria_Monodnaviria	0.131596	0.285819	2.17194	HC	3.3694e-05	0.0100787
novel_genus_5_of_novel_subfamily_0_of_novel_family_1_of_novel_order_21_of_unplaced_class_within_unplaced_phylum_within_unplaced_kingdom_within_Duplodnaviria_Monodnaviria	0.120865	0.225132	1.86267	HC	3.70159e-05	0.0104211
novel_genus_3_of_novel_subfamily_1_of_novel_family_11_of_novel_order_17_of_Caudoviricetes	0.116749	0.283446	2.42781	HC	3.62648e-05	0.0104211
novel_genus_21_of_novel_subfamily_26_of_Microviridae	0.0230596	0.0511164	2.21671	HC	5.25508e-05	0.0143719
novel_genus_17_of_novel_subfamily_1_of_novel_family_11_of_novel_order_17_of_Caudoviricetes	0.0440099	0.138848	3.15493	HC	6.59489e-05	0.0166122
novel_genus_10_of_novel_subfamily_1_of_novel_family_11_of_novel_order_17_of_Caudoviricetes	0.0166405	0.0412279	2.47756	HC	6.37557e-05	0.0166122
novel_genus_8_of_novel_subfamily_0_of_novel_family_125_of_novel_order_27_of_Caudoviricetes	0.00107561	0.0265438	24.678	HC	6.52728e-05	0.0166122
Oengusvirus	0.0148848	0.041543	2.79097	HC	7.93749e-05	0.0194815
novel_genus_26_of_novel_subfamily_0_of_novel_family_15_of_novel_order_25_of_unplaced_class_within_unplaced_phylum_within_unplaced_kingdom_within_Duplodnaviria_Monodnaviria	0.129428	0.307494	2.37579	HC	0.00010299	0.0246456
novel_genus_11_of_novel_subfamily_0_of_novel_family_15_of_novel_order_25_of_unplaced_class_within_unplaced_phylum_within_unplaced_kingdom_within_Duplodnaviria_Monodnaviria	0.113227	0.221736	1.95833	HC	0.000158401	0.0361002
novel_genus_5_of_novel_subfamily_6_of_novel_family_27_of_novel_order_17_of_Caudoviricetes	0.105816	0.200153	1.89151	HC	0.000155852	0.0361002
novel_genus_47_of_novel_subfamily_5_of_novel_family_68_of_novel_order_27_of_Caudoviricetes	0.0218343	0.0400766	1.83548	HC	0.000165891	0.0369281
novel_genus_0_of_novel_subfamily_0_of_novel_family_1_of_novel_order_18_of_Caudoviricetes	0.0141998	0.0340064	2.39485	HC	0.000227332	0.0485927
novel_genus_0_of_novel_subfamily_18_of_novel_family_23_of_novel_order_17_of_Caudoviricetes	0.00895342	0.0199257	2.22549	HC	0.000230115	0.0485927
novel_genus_18_of_novel_subfamily_2_of_novel_family_34_of_novel_order_48_of_unplaced_class_within_unplaced_phylum_within_unplaced_kingdom_within_Duplodnaviria_Monodnaviria	0.0119698	0.0409023	3.41711	HC	0.000233521	0.0485927
novel_genus_9_of_novel_subfamily_2_of_novel_family_34_of_novel_order_48_of_unplaced_class_within_unplaced_phylum_within_unplaced_kingdom_within_Duplodnaviria_Monodnaviria	0.0161816	0.0468029	2.89235	HC	0.000239085	0.0486919

## Sheet: ST 5
Table S5 | Comparison of the gut virome between CFC patients and HC at the vOTU level. Only vOTUs that differed in abundance between two groups are shown.
Name	Family	Avg.CFC	Avg.HC	FC	Enriched	pvalue	qvalue
YanQ_2021|wms48_ctg_2425	Microviridae	0.0209079	0.0505696	2.41868	HC	6.29739e-06	0.00024016
YeohYK_2021|SRR13077702_k141_14722	Myoviridae	0.037143	0.060108	1.61829	HC	0.000263311	0.00484493
HuY_2019|SRR6066074_k141_40345	Myoviridae	0.103311	0.193092	1.86903	HC	0.000236739	0.00447812
JieZ_2017|ERR2017457_k81_42259	Myoviridae	0.069809	0.131587	1.88496	HC	0.000846328	0.0142747
YuJ_2017|DRR171537_k141_55334	Myoviridae	0.0855419	0.161272	1.8853	HC	0.000378798	0.00666684
YuJ_2017|DRR127720_k141_107759	Myoviridae	0.0486925	0.0975335	2.00305	HC	0.00011261	0.00245078
HuangR_2020|ERR2843613_k141_17356	Myoviridae	0.0314421	0.0656854	2.08909	HC	0.0038495	0.0486962
HanL_2021|K0266_k141_68956	Myoviridae	0.0613125	0.128981	2.10367	HC	6.57703e-07	5.54663e-05
SunY_2021|SRR10692271_k141_166037	Myoviridae	0.0204072	0.0431016	2.11208	HC	0.00106361	0.0176455
YangY_2021|SRR16124250_k141_39159	Myoviridae	0.0289923	0.0644	2.22128	HC	0.000241924	0.00453383
YunK_2020|SRR10680585_k141_11841	Myoviridae	0.0357516	0.0806174	2.25493	HC	1.1593e-05	0.000391458
SunY_2021|SRR10692000_k101_173521	Myoviridae	0.0394077	0.0934502	2.37137	HC	3.02896e-06	0.00015552
QiX_2019|SRR8849206_k241_11158_1	Myoviridae	0.00678016	0.0166573	2.45677	HC	4.23274e-05	0.00104476
YangY_2021|SRR16124229_k141_4541_1	Myoviridae	0.0251912	0.0627923	2.49263	HC	0.000142693	0.00297743
ZengQ_2021|SRR9075130_k141_83060	Myoviridae	0.00603991	0.0157742	2.61167	HC	0.00236127	0.0335311
YunK_2020|SRR10680498_k141_72107	Myoviridae	0.0153069	0.0401393	2.6223	HC	1.70732e-05	0.000539941
HeQ_2017|ERR1620339_k81_137425	Myoviridae	0.0439479	0.116954	2.66119	HC	2.3944e-05	0.0006549
YanQ_2021|wms43_ctg_55_1	Myoviridae	0.0120644	0.0330198	2.73697	HC	8.50313e-05	0.00191226
LiuR_2017|ERR1190580_k81_42572	Myoviridae	0.0362116	0.0991465	2.73797	HC	5.65562e-06	0.000233612
ZhuJ_2018|WGC076476_k141_23686_2	Myoviridae	0.0344597	0.0946064	2.74543	HC	4.69809e-07	4.61394e-05
HuY_2019|SRR6066078_k141_72881	Myoviridae	0.0140402	0.0409472	2.91642	HC	2.08541e-05	0.000602983
ZengQ_2021|SRR9098737_k141_22473	Myoviridae	0.0481446	0.140485	2.91798	HC	8.70288e-08	2.51638e-05
XiaoL_2021|SRR14117251_k101_55148_1	Myoviridae	0.00565457	0.0174121	3.07931	HC	2.95138e-05	0.000785999
GaoR_2021|SRR8506038_k101_103308	Myoviridae	0.0116792	0.0360828	3.08949	HC	4.78719e-07	4.61394e-05
JieZ_2017|ERR2017562_k81_74236_1	Myoviridae	0.00954675	0.0304745	3.19213	HC	1.86304e-05	0.000562806
YanQ_2017|H35_k141_186659	Myoviridae	0.0160001	0.0511028	3.1939	HC	1.85546e-06	0.000113802
WanY_2021|SRR13327494_k141_8938	Myoviridae	0.0126192	0.0404571	3.206	HC	2.31505e-05	0.000644958
YunK_2020|SRR10680427_k141_118673_1	Myoviridae	0.00883545	0.0287029	3.2486	HC	6.02333e-06	0.000239043
ZhangS_2021|SRR11649928_k141_136980	Myoviridae	0.0192396	0.067364	3.50132	HC	5.62285e-05	0.0013389
ZengQ_2021|SRR9075171_k141_76712	Myoviridae	0.0210016	0.0738688	3.51729	HC	0.000101412	0.00225558
ZengQ_2021|SRR9075334_k141_44874	Myoviridae	0.0277496	0.0980967	3.53507	HC	1.08215e-05	0.000377634
ChenB_2020|SRR8898657_k141_98133	Myoviridae	0.00447638	0.0169746	3.79204	HC	0.000231355	0.00447778
WangX_2020|KD-187_k141_3227	Myoviridae	0.00436968	0.0221908	5.07835	HC	8.41834e-05	0.00191226
LiuP_2021|SRR13336832_k141_112844	Siphoviridae	0.0212114	0.0256685	1.21013	HC	0.002543	0.0352224
ZengQ_2021|SRR9098868_k141_50123	Siphoviridae	0.0224222	0.0320438	1.42911	HC	0.00346511	0.0446712
YuJ_2017|DRR171706_k141_105271	Siphoviridae	0.0649212	0.0954754	1.47063	HC	0.00016721	0.00337728
QiX_2019|SRR8849275_k241_46716	Siphoviridae	0.0202231	0.033264	1.64485	HC	0.00303983	0.0396943
ZhangY_2020|R0614_k81_89141_1	Siphoviridae	0.0462077	0.081782	1.76988	HC	0.0011297	0.0185895
LiS_2021b|CON10_k141_60187	Siphoviridae	0.0935153	0.165548	1.77028	HC	0.00299396	0.0394467
YunK_2020|SRR10680548_k141_103749	Siphoviridae	0.0475723	0.0874581	1.83842	HC	0.00393894	0.0495181
WanY_2021|SRR13327458_k141_51335_1	Siphoviridae	0.040378	0.0795414	1.96992	HC	0.000430307	0.00750812
ZengQ_2021|SRR9075044_k141_33748	Siphoviridae	0.0194833	0.0407723	2.09268	HC	1.59185e-05	0.000511414
QiX_2019|SRR8849264_k241_27636	Siphoviridae	0.00870334	0.0186353	2.14116	HC	0.0029419	0.0394303
WanY_2021|SRR13327481_k141_32752	Siphoviridae	0.0801756	0.174091	2.17138	HC	3.91851e-06	0.000180252
WanY_2021|SRR13327465_k141_54351	Siphoviridae	0.0419213	0.094837	2.26226	HC	0.000767222	0.0130492
YangY_2021|SRR16124336_k141_144646_1	Siphoviridae	0.0118113	0.0270014	2.28606	HC	8.05325e-07	6.03696e-05
YunK_2020|SRR10680658_k141_138323	Siphoviridae	0.00674484	0.015514	2.30013	HC	0.00255815	0.0352224
ZhuJ_2018|WGC076504_k141_12474_1	Siphoviridae	0.037453	0.092978	2.48253	HC	1.84626e-07	3.11402e-05
LiuP_2021|SRR13336862_k141_1404	Siphoviridae	0.0195729	0.0493956	2.52367	HC	1.43061e-06	9.34048e-05
ZhuQ_2021|SRR11971749_k141_237603_1	Siphoviridae	0.0771333	0.196319	2.54519	HC	7.24595e-09	6.85808e-06
ZhangY_2020|R1216_k81_170737	Siphoviridae	0.0178738	0.0473492	2.64908	HC	0.0001683	0.00337728
HanL_2021|K0083_k141_133787_1	Siphoviridae	0.00947101	0.0255234	2.69489	HC	4.5167e-06	0.000195392
WangM_2019|ERR2608987_k141_116451	Siphoviridae	0.0142933	0.0394123	2.75739	HC	0.000188397	0.00370209
YunK_2020|SRR10680346_k141_215367	Siphoviridae	0.00995276	0.027449	2.75793	HC	3.86827e-05	0.000978673
YuJ_2017|DRR162777_k141_68996_1	Siphoviridae	0.0128274	0.0359867	2.80545	HC	3.35713e-06	0.000162307
YunK_2020|SRR10680582_k141_41106_1	Siphoviridae	0.00702279	0.0198786	2.83058	HC	6.52608e-06	0.00024016
QiX_2019|SRR8849277_k241_42635	Siphoviridae	0.0112022	0.0320158	2.85799	HC	3.62004e-05	0.000939353
ZengQ_2021|SRR9075304_k141_30038	Siphoviridae	0.0327844	0.0938558	2.86282	HC	3.458e-05	0.00090896
ZhangS_2021|SRR11650004_k141_16955_2	Siphoviridae	0.00676875	0.0200547	2.96284	HC	7.03206e-06	0.000254159
YeZ_2020|SRR5106393_k141_143063_1	Siphoviridae	0.00969262	0.0305795	3.15493	HC	5.54272e-07	5.09931e-05
ZhouC_2020|ERR2868442_k81_79664	Siphoviridae	0.00881766	0.029421	3.33661	HC	3.07352e-06	0.00015552
HanL_2021|K0084_k141_60118	Siphoviridae	0.00836325	0.0288757	3.45269	HC	4.39645e-06	0.000195392
HanL_2021|HK0041_k141_118117	Siphoviridae	0.00463839	0.0181744	3.91826	HC	0.00163824	0.0249307
ZhuF_2020|ERR2855913_k141_25460_1	Siphoviridae	0.007125	0.0279487	3.92263	HC	4.20645e-05	0.00104476
ZhangX_2015|SAMEA2737683_ctg_821_1	Siphoviridae	0.00615816	0.0247173	4.01375	HC	9.99558e-07	6.97623e-05
QiX_2019|SRR8849214_k241_67261	Siphoviridae	0.00415085	0.0176919	4.26224	HC	0.00191652	0.0285223
YunK_2020|SRR10680613_k141_153894_1	Siphoviridae	0.0034358	0.0223972	6.51876	HC	4.99444e-05	0.00120342
LiJ_2017|ERR1398098_k121_19053	Unclassified	0.286121	0.177614	1.61092	CFC	0.00125195	0.0201108
YuJ_2017|DRR171701_k141_68275	Unclassified	0.0208193	0.00165438	12.5844	CFC	0.00223298	0.0324423
ChenB_2020|SRR8898723_k141_172182	Unclassified	0.0131968	0.0167449	1.26886	HC	0.00318477	0.0413204
SunY_2021|SRR10691980_k101_8442	Unclassified	0.0123361	0.016385	1.32822	HC	0.00233484	0.0335157
LiuP_2021|SRR13336858_k141_82591_1	Unclassified	0.0319234	0.0430935	1.3499	HC	0.00380402	0.0484235
WangX_2020|KD-107_k141_688	Unclassified	0.239239	0.338792	1.41612	HC	7.67237e-05	0.00176465
YanQ_2017|H34_k141_67871	Unclassified	0.0105839	0.0153469	1.45002	HC	0.00286064	0.0388587
QinJ_2012|SRR341632_k81_24571	Unclassified	0.0689518	0.103635	1.50301	HC	0.00150624	0.0232721
GaoR_2021|SRR13836108_k101_1962	Unclassified	0.0364391	0.0571024	1.56706	HC	0.00252805	0.0352224
ZhangX_2015|SAMEA2737871_ctg_301	Unclassified	0.0554972	0.0877965	1.582	HC	0.00236904	0.0335311
YunK_2020|SRR10680577_k141_88194	Unclassified	0.0596546	0.0951767	1.59546	HC	0.00219978	0.0322635
ZengQ_2021|SRR9037997_k141_36410	Unclassified	0.246933	0.414269	1.67766	HC	2.17493e-06	0.000129472
ZhangX_2015|SAMEA2737771_ctg_517	Unclassified	0.13543	0.228452	1.68686	HC	0.000274951	0.00501352
LiuA_2021|SRR14263146_k141_46498	Unclassified	0.140059	0.237096	1.69284	HC	1.862e-05	0.000562806
WanY_2021|SRR13327507_k141_97505	Unclassified	0.0336956	0.0583628	1.73206	HC	0.000493848	0.00854315
YunK_2020|SRR10680656_k141_15063	Unclassified	0.113086	0.209519	1.85274	HC	7.02435e-05	0.00163417
ZengQ_2021|SRR9038102_k141_85337	Unclassified	0.0895866	0.167763	1.87263	HC	0.00207601	0.0306704
SunY_2021|SRR10692461_k101_230048	Unclassified	0.060754	0.115511	1.90129	HC	0.00102607	0.0171634
SunY_2021|SRR10692591_k141_97580	Unclassified	0.0626521	0.122331	1.95255	HC	2.52114e-05	0.00068037
QinJ_2012|SRR341689_k81_60980	Unclassified	0.0894462	0.176456	1.97276	HC	0.000145321	0.00300133
YangY_2021|SRR16124203_k141_111680	Unclassified	0.0386012	0.0777389	2.0139	HC	0.00159336	0.0244315
ZuoT_2020|SRR10682792_k141_328	Unclassified	0.0930418	0.187621	2.01652	HC	2.37802e-06	0.000133698
YeZ_2020|SRR5106300_k141_37485_1	Unclassified	0.0246745	0.049846	2.02015	HC	0.000232296	0.00447778
WangM_2019|ERR2608647_k141_33512	Unclassified	0.0862719	0.175574	2.03512	HC	0.000236104	0.00447812
YangY_2021|SRR16124207_k141_69223_1	Unclassified	0.00707464	0.0146906	2.07651	HC	0.00289168	0.0390184
ZhuJ_2018|WGC076496_k141_35627_1	Unclassified	0.0438444	0.0913478	2.08345	HC	1.20284e-06	8.11516e-05
YanQ_2021|wms35_ctg_1102	Unclassified	0.039187	0.0822133	2.09798	HC	4.6338e-06	0.000195392
ZhangS_2021|SRR11649993_k141_19665	Unclassified	0.0481097	0.101432	2.10834	HC	0.00116341	0.0188379
JieZ_2017|ERR2017624_k81_61196	Unclassified	0.0124887	0.0264706	2.11956	HC	0.00372709	0.0477445
QiX_2019|SRR8849226_k241_92245	Unclassified	0.0287338	0.0625064	2.17536	HC	6.4466e-06	0.00024016
HuangR_2020|ERR2843691_k141_103163_1	Unclassified	0.00842023	0.0183208	2.1758	HC	0.00180114	0.0270037
YunK_2020|SRR10680371_k141_67854	Unclassified	0.094155	0.207585	2.20471	HC	1.43574e-07	3.11402e-05
LiuP_2021|SRR13336866_k141_43712_1	Unclassified	0.0134814	0.0300842	2.23154	HC	1.6791e-06	0.000106203
YeohYK_2021|SRR13077792_k141_121075	Unclassified	0.0912903	0.20525	2.24832	HC	9.19273e-07	6.64503e-05
SunY_2021|SRR10692066_k101_240446	Unclassified	0.012655	0.0292044	2.30774	HC	5.99795e-06	0.000239043
ZengQ_2021|SRR9075353_k141_687	Unclassified	0.0680619	0.157552	2.31484	HC	8.42137e-08	2.51638e-05
WenC_2017|SRR5279313_k141_24685_1	Unclassified	0.126812	0.302215	2.38318	HC	2.58e-07	3.24651e-05
ChuY_2021|C39_k141_188569	Unclassified	0.0167865	0.0403139	2.40156	HC	0.000342505	0.00613478
YunK_2020|SRR10680860_k141_71392	Unclassified	0.0991441	0.238254	2.40311	HC	7.47978e-07	5.98621e-05
YeohYK_2021|SRR13077697_k141_69963_1	Unclassified	0.0208661	0.050367	2.41382	HC	0.000244688	0.00454356
YunK_2020|SRR10680685_k141_106335	Unclassified	0.091042	0.227533	2.49921	HC	2.28098e-06	0.000131906
ZengQ_2021|SRR9075239_k141_11999	Unclassified	0.0367171	0.0918825	2.50245	HC	4.42423e-08	2.23866e-05
ZhuF_2020|ERR2855935_k141_28617	Unclassified	0.0512003	0.128895	2.51747	HC	1.39684e-07	3.11402e-05
LiuR_2017|ERR1190689_k81_141630	Unclassified	0.01266	0.032593	2.57449	HC	3.75943e-05	0.000963175
LiJ_2017|ERR1398239_k121_64297	Unclassified	0.0261307	0.067317	2.57617	HC	2.32618e-05	0.000644958
ZhangY_2020|R0313_k81_96936	Unclassified	0.00879658	0.0229643	2.61059	HC	1.90741e-05	0.000567736
YuJ_2017|DRR171459_k141_78112_1	Unclassified	0.00743361	0.0194201	2.61246	HC	0.00175364	0.0264878
QiX_2019|SRR8849215_k241_47560_1	Unclassified	0.0203601	0.0536658	2.63583	HC	2.36031e-07	3.24651e-05
YuJ_2017|DRR171854_k141_70358	Unclassified	0.0182808	0.0482861	2.64135	HC	2.78609e-06	0.000150106
JieZ_2017|ERR2017587_k81_8951	Unclassified	0.0332489	0.088446	2.66012	HC	2.8182e-06	0.000150106
LiuP_2021|SRR13336867_k141_176083	Unclassified	0.0104655	0.0279322	2.66897	HC	0.00150431	0.0232721
ZhangX_2015|SAMEA2737857_ctg_1015	Unclassified	0.0298974	0.0801585	2.68113	HC	1.01651e-08	6.85808e-06
SunY_2021|SRR10692879_k101_450447	Unclassified	0.0232558	0.0635281	2.73171	HC	3.36802e-06	0.000162307
ZhangY_2020|R1018_k81_211673	Unclassified	0.0116356	0.0323969	2.78429	HC	0.00114277	0.0186529
LiuA_2021|SRR14263104_k141_234085_1	Unclassified	0.00947931	0.0264527	2.79057	HC	0.000176049	0.00349337
ZhangS_2021|SRR11650010_k141_289639	Unclassified	0.0139407	0.0393024	2.81925	HC	6.48709e-06	0.00024016
SunY_2021|SRR10692430_k101_123990	Unclassified	0.00715556	0.0204066	2.85185	HC	1.18866e-05	0.000394402
QiX_2019|SRR8849232_k241_26394	Unclassified	0.0119377	0.0344233	2.88357	HC	0.0001239	0.00263972
ZhangX_2015|SAMEA2737847_ctg_1074	Unclassified	0.0178609	0.0527165	2.95151	HC	7.25774e-08	2.51638e-05
YunK_2020|SRR10680477_k141_58292_1	Unclassified	0.0070771	0.0209763	2.96398	HC	2.26836e-05	0.000644958
QiX_2019|SRR8849248_k241_135280	Unclassified	0.00908991	0.0269442	2.96419	HC	0.000133972	0.00282457
SunY_2021|SRR10692739_k101_220675	Unclassified	0.0491176	0.146198	2.97648	HC	9.16596e-09	6.85808e-06
QiX_2019|SRR8849288_k241_143603	Unclassified	0.0238068	0.0717473	3.01374	HC	1.57581e-07	3.11402e-05
LuW_2018|SRR5818508_k141_70314_1	Unclassified	0.00895073	0.0273413	3.05465	HC	0.00224403	0.0324423
YanQ_2017|H24_k141_67143	Unclassified	0.0313851	0.0963662	3.07044	HC	7.01297e-05	0.00163417
WanY_2021|SRR13327484_k141_6217_1	Unclassified	0.00781636	0.0243528	3.11561	HC	2.72681e-07	3.24651e-05
ZhangX_2015|SAMEA2737844_ctg_596_1	Unclassified	0.0103279	0.0324465	3.14163	HC	6.22322e-07	5.47643e-05
ZuoK_2019|ERR2759394_k141_138787	Unclassified	0.0188859	0.0598083	3.16683	HC	4.82495e-05	0.00117659
MaoL_2021|SRR10983035_k141_50514	Unclassified	0.010708	0.0345277	3.22448	HC	4.30418e-07	4.58509e-05
WenC_2017|SRR5279235_k141_7946	Unclassified	0.0569815	0.183827	3.22608	HC	3.23825e-07	3.64123e-05
HuY_2019|SRR6066159_k141_23719	Unclassified	0.0114908	0.0374837	3.26207	HC	0.00273627	0.0374204
ChenB_2020|SRR8898593_k141_312654	Unclassified	0.00606594	0.0198467	3.27183	HC	0.00143082	0.0226249
LiS_2021a|C085_k141_127637	Unclassified	0.00512372	0.0168781	3.29411	HC	0.00139957	0.0223049
WengY_2019|SRR6504868_k141_53529_1	Unclassified	0.00742818	0.024641	3.31723	HC	4.62449e-06	0.000195392
QiX_2019|SRR8849203_k241_45144	Unclassified	0.0220372	0.0733626	3.32904	HC	0.000120454	0.0025936
WenC_2017|SRR5279240_k141_3016	Unclassified	0.00538063	0.0179416	3.33448	HC	0.000695524	0.01193
ChenB_2020|SRR8898670_k141_61046	Unclassified	0.0253107	0.0844306	3.33576	HC	2.64393e-07	3.24651e-05
YeohYK_2021|SRR13077850_k141_174756	Unclassified	0.0235062	0.0785169	3.34026	HC	1.8318e-07	3.11402e-05
SunY_2021|SRR10692802_k101_9816	Unclassified	0.0179002	0.0602777	3.36743	HC	2.19629e-07	3.24651e-05
WangM_2019|ERR2608621_k141_45823	Unclassified	0.0394445	0.13401	3.39744	HC	1.35563e-05	0.000442548
SunY_2021|SRR10692420_k101_293395	Unclassified	0.0111209	0.0381914	3.43421	HC	0.000110185	0.00242408
LiS_2021a|C087_k141_71309_1	Unclassified	0.01759	0.0607744	3.45505	HC	7.6898e-07	5.98621e-05
QinN_2014|HD-9_k81_55055	Unclassified	0.00924688	0.0327749	3.54443	HC	0.00149906	0.0232721
QiX_2019|SRR8849256_k241_141242_1	Unclassified	0.00664429	0.0237956	3.58136	HC	0.00296117	0.0394303
ChenB_2020|SRR8898634_k141_155720	Unclassified	0.0105966	0.0387566	3.65747	HC	3.53269e-06	0.000166283
WangX_2020|KD-048_k141_5601	Unclassified	0.0165304	0.0626133	3.78776	HC	0.000378736	0.00666684
SunY_2021|SRR10692352_k101_43008	Unclassified	0.00678331	0.027312	4.02635	HC	0.00397812	0.0497019
LiS_2021a|C108_k141_103158	Unclassified	0.00927142	0.0382111	4.12139	HC	1.95931e-05	0.000574732
ZhuF_2020|ERR2855837_k141_137731	Unclassified	0.00817008	0.0338872	4.14772	HC	8.94004e-06	0.00031745
LiuP_2021|SRR13336886_k141_258280_1	Unclassified	0.00480268	0.0246821	5.13924	HC	0.00250999	0.0352224
YunK_2020|SRR10680590_k141_161071	Unclassified	0.00574309	0.0306791	5.34192	HC	0.000168531	0.00337728
LiS_2021b|CON07_k141_4580	Unclassified	0.012325	0.0716278	5.8116	HC	0.000277991	0.0050237
ChuY_2021|G103T0U0A0R2_k141_165716_1	Unclassified	0.00497481	0.029797	5.98958	HC	1.16045e-05	0.000391458
YunK_2020|SRR10680643_k141_134981	Unclassified	0.00275964	0.0251257	9.1047	HC	0.00300138	0.0394467
YanQ_2017|D53_k141_34306	Unclassified	0.00422896	0.0472033	11.1619	HC	1.79199e-05	0.000557999

## Sheet: ST 6
Table S6 | Comparison of the gut function modules between CFC patients and HC at the vOTU level. Only vOTUs that differed in abundance between two groups are shown.
name	Avg.CFC	Avg.HC	fold_change	enriched	pvalue	qvalue	Annotation
M00573	0.230964	0.154998	1.49011	CFC	0.00101466	0.0163884	Biotin biosynthesis, BioI pathway, long-chain-acyl-ACP => pimeloyl-ACP => biotin
M00727	4.88035	3.72181	1.31128	CFC	0.0036296	0.0399846	Cationic antimicrobial peptide (CAMP) resistance, N-acetylmuramoyl-L-alanine amidase AmiA and AmiC
M00669	0.197238	0.122287	1.61291	CFC	0.0037509	0.0399846	gamma-Hexachlorocyclohexane transport system [BR:ko02000]
M00709	0.108395	0.0691268	1.56806	CFC	0.00163794	0.0218255	Macrolide resistance, MacAB-TolC transporter
M00670	0.197238	0.122287	1.61291	CFC	0.0037509	0.0399846	Mce transport system [BR:ko02000]
M00697	0.0732802	0.0513807	1.42622	CFC	0.00355056	0.0399846	Multidrug resistance, efflux pump MdtEF-TolC
M00007	0.430468	0.313552	1.37287	CFC	0.00159985	0.0218255	Pentose phosphate pathway, non-oxidative phase, fructose 6P => ribose 5P
M00950	0.230964	0.154998	1.49011	CFC	0.00101466	0.0163884	Biotin biosynthesis, BioU pathway, pimeloyl-ACP/CoA => biotin
M00201	0.0150648	0.0229747	1.52506	HC	0.000478567	0.00944727	alpha-Glucoside transport system
M00602	0.0150648	0.0229747	1.52506	HC	0.000478567	0.00944727	Arabinosaccharide transport system
M00845	0.493709	0.68997	1.39752	HC	0.000268877	0.0084301	Arginine biosynthesis, glutamate => acetylcitrulline => arginine
M00844	0.271117	0.492155	1.81529	HC	6.10548e-06	0.000635395	Arginine biosynthesis, ornithine => arginine
M00747	0.849727	1.42378	1.67557	HC	9.9902e-05	0.00532478	Bacitracin transport system
M00581	0.167872	0.280782	1.6726	HC	5.72083e-06	0.000635395	Biotin transport system
M00826	0.204558	0.271221	1.32589	HC	0.00231875	0.0287417	C-1027 benzoxazolinate moiety biosynthesis, chorismate => benzoxazolinyl-CoA
M00695	0.364091	0.593876	1.63112	HC	0.000954193	0.0163884	cAMP signaling
M00429	1.97247	2.45486	1.24456	HC	0.00156259	0.0218255	Competence-related DNA transformation transporter [BR:ko02044]
M00234	0.428849	0.757026	1.76525	HC	0.000465783	0.00944727	Cystine transport system
M00224	0.191215	0.342204	1.78963	HC	0.000602113	0.0110664	Fluoroquinolone transport system
M00346	0.497894	0.694026	1.39392	HC	0.000156238	0.00594821	Formaldehyde assimilation, serine pathway
M00605	0.0150648	0.0229747	1.52506	HC	0.000478567	0.00944727	Glucose/mannose transport system
M00290	0.120354	0.245298	2.03814	HC	7.15266e-06	0.000635395	Holo-TFIIH complex
M00772	0.0263301	0.0520143	1.97547	HC	0.0013008	0.0198094	HupT-HupR (hydrogenase synthesis regulation) two-component regulatory system
M00454	0.978116	1.54558	1.58016	HC	0.000378988	0.00944727	KdpD-KdpE (potassium transport) two-component regulatory system
M00485	0.465736	0.579001	1.2432	HC	0.0047095	0.0482724	KinABCDE-Spo0FA (sporulation control) two-component regulatory system
M00214	0.783712	1.58359	2.02063	HC	6.63774e-06	0.000635395	Methyl-galactoside transport system
M00606	0.0150648	0.0229747	1.52506	HC	0.000478567	0.00944727	N,N'-Diacetylchitobiose transport system
M00205	0.304794	0.566794	1.85959	HC	3.6851e-05	0.0021824	N-Acetylglucosamine transport system
M00028	0.785591	1.12795	1.4358	HC	0.000174406	0.00619724	Ornithine biosynthesis, glutamate => ornithine
M00839	0.332824	0.463691	1.3932	HC	0.00231848	0.0287417	PdtaS-PdtaR two-component regulatory system [BR:ko02022]
M00272	0.0169148	0.0327434	1.93579	HC	0.000356555	0.00944727	PTS system, arbutin-, cellobiose-, and salicin-specific II component
M00271	0.376714	0.586462	1.55678	HC	0.00163794	0.0218255	PTS system, beta-glucosides-specific II component
M00764	0.681073	1.30778	1.92017	HC	1.48545e-05	0.00113106	PTS system, fructoselysine and glucoselysine-specific II component
M00809	0.129969	0.244072	1.87793	HC	3.37803e-06	0.000635395	PTS system, glucose-specific II component
M00266	0.0170319	0.0327434	1.92248	HC	0.00045071	0.00944727	PTS system, maltose and glucose-specific II component
M00806	0.0237195	0.0447955	1.88855	HC	2.0505e-05	0.00136614	PTS system, maltose-specific II component
M00303	0.0169148	0.0327434	1.93579	HC	0.000356555	0.00944727	PTS system, N-acetylmuramic acid-specific II component
M00270	0.0302262	0.0487409	1.61254	HC	0.00191907	0.0249479	PTS system, trehalose-specific II component
M00603	0.833308	1.20586	1.44707	HC	0.00339708	0.0399846	Putative aldouronate transport system
M00197	0.0150648	0.0229747	1.52506	HC	0.000478567	0.00944727	Putative fructooligosaccharide transport system [BR:ko02000]
M00207	1.12492	1.84007	1.63573	HC	0.000147837	0.00594821	Putative multiple sugar transport system [BR:ko02000]
M00236	0.579889	0.867371	1.49575	HC	0.00422839	0.0441908	Putative polar amino acid transport system [BR:ko02000]
M00196	0.355012	0.597125	1.68199	HC	0.000143798	0.00594821	Raffinose/stachyose/melibiose transport system
M00458	0.257215	0.376996	1.46569	HC	0.000543911	0.0103537	ResE-ResD (aerobic and anaerobic respiration) two-component regulatory system
M00467	0.0317609	0.0450092	1.41712	HC	0.000145309	0.00594821	SasA-RpaAB (circadian timing mediating) two-component regulatory system
M00443	0.710535	1.06984	1.50569	HC	0.000222802	0.00742209	SenX3-RegX3 (phosphate starvation response) two-component regulatory system
M00909	0.879232	1.10419	1.25586	HC	0.00149044	0.0218255	UDP-N-acetyl-D-glucosamine biosynthesis, prokaryotes, glucose => UDP-GlcNAc
M00029	0.272949	0.492385	1.80395	HC	6.94946e-06	0.000635395	Urea cycle
M00509	0.0912506	0.179242	1.96428	HC	0.00114103	0.0178873	WspE-WspRF (chemosensory) two-component regulatory system
M00958	0.507527	0.6578	1.29609	HC	0.00248273	0.0300749	Adenine ribonucleotide degradation, AMP => Urate

## Sheet: ST 7
Table S7 | Correlation network node information.
CFC network degree table							HC network degree table							Co-share network degree table
Node	Degree	Type	Family	Enriched	Source		Node	Degree	Type	Family	Enriched	Source		Node	Degree	Type	Family	Enriched	Source
Faecalibacterium_SGB15346	83	bacteria	Ruminococcaceae	HC	CFC-network		Faecalibacterium_prausnitzii	29	bacteria	Ruminococcaceae	HC	HC-network		Faecalibacterium_prausnitzii	25	bacteria	Ruminococcaceae	HC	co-share-network
Faecalibacterium_prausnitzii	76	bacteria	Ruminococcaceae	HC	CFC-network		Faecalibacterium_SGB15346	14	bacteria	Ruminococcaceae	HC	HC-network		Faecalibacterium_SGB15346	14	bacteria	Ruminococcaceae	HC	co-share-network
Dorea_formicigenerans	18	bacteria	Lachnospiraceae	HC	CFC-network		Bifidobacterium_dentium	1	bacteria	Bifidobacteriaceae	CFC	HC-network		Bifidobacterium_dentium	1	bacteria	Bifidobacteriaceae	CFC	co-share-network
HanL_2021|K0083_k141_133787_1	3	viru	Siphoviridae	HC	CFC-network		ChenB_2020|SRR8898593_k141_312654	1	viru	Unclassified	HC	HC-network		ChenB_2020|SRR8898593_k141_312654	1	viru	Unclassified	HC	co-share-network
LiuP_2021|SRR13336862_k141_1404	3	viru	Siphoviridae	HC	CFC-network		ChenB_2020|SRR8898634_k141_155720	1	viru	Unclassified	HC	HC-network		ChuY_2021|C39_k141_188569	1	viru	Unclassified	HC	co-share-network
LiuR_2017|ERR1190580_k81_42572	3	viru	Myoviridae	HC	CFC-network		ChuY_2021|C39_k141_188569	1	viru	Unclassified	HC	HC-network		HuY_2019|SRR6066074_k141_40345	1	viru	Myoviridae	HC	co-share-network
SunY_2021|SRR10692000_k101_173521	3	viru	Myoviridae	HC	CFC-network		HuY_2019|SRR6066074_k141_40345	1	viru	Myoviridae	HC	HC-network		JieZ_2017|ERR2017587_k81_8951	1	viru	Unclassified	HC	co-share-network
SunY_2021|SRR10692066_k101_240446	3	viru	Unclassified	HC	CFC-network		JieZ_2017|ERR2017587_k81_8951	1	viru	Unclassified	HC	HC-network		LiS_2021a|C085_k141_127637	1	viru	Unclassified	HC	co-share-network
SunY_2021|SRR10692591_k141_97580	3	viru	Unclassified	HC	CFC-network		LiS_2021a|C085_k141_127637	1	viru	Unclassified	HC	HC-network		LiuP_2021|SRR13336862_k141_1404	1	viru	Siphoviridae	HC	co-share-network
SunY_2021|SRR10692879_k101_450447	3	viru	Unclassified	HC	CFC-network		LiuP_2021|SRR13336862_k141_1404	1	viru	Siphoviridae	HC	HC-network		Microascales c195	1	fungi	o__Microascales_f	CFC	co-share-network
YangY_2021|SRR16124250_k141_39159	3	viru	Myoviridae	HC	CFC-network		Microascales c195	1	fungi	o__Microascales_f	CFC	HC-network		QiX_2019|SRR8849232_k241_26394	1	viru	Unclassified	HC	co-share-network
YeohYK_2021|SRR13077702_k141_14722	3	viru	Myoviridae	HC	CFC-network		QiX_2019|SRR8849232_k241_26394	1	viru	Unclassified	HC	HC-network		SunY_2021|SRR10692066_k101_240446	1	viru	Unclassified	HC	co-share-network
YunK_2020|SRR10680346_k141_215367	3	viru	Siphoviridae	HC	CFC-network		QiX_2019|SRR8849288_k241_143603	1	viru	Unclassified	HC	HC-network		SunY_2021|SRR10692430_k101_123990	1	viru	Unclassified	HC	co-share-network
YunK_2020|SRR10680585_k141_11841	3	viru	Myoviridae	HC	CFC-network		SunY_2021|SRR10692066_k101_240446	1	viru	Unclassified	HC	HC-network		SunY_2021|SRR10692591_k141_97580	1	viru	Unclassified	HC	co-share-network
ZhuF_2020|ERR2855935_k141_28617	3	viru	Unclassified	HC	CFC-network		SunY_2021|SRR10692430_k101_123990	1	viru	Unclassified	HC	HC-network		SunY_2021|SRR10692739_k101_220675	1	viru	Unclassified	HC	co-share-network
Bifidobacterium_dentium	2	bacteria	Bifidobacteriaceae	CFC	CFC-network		SunY_2021|SRR10692591_k141_97580	1	viru	Unclassified	HC	HC-network		SunY_2021|SRR10692802_k101_9816	1	viru	Unclassified	HC	co-share-network
ChenB_2020|SRR8898670_k141_61046	2	viru	Unclassified	HC	CFC-network		SunY_2021|SRR10692739_k101_220675	1	viru	Unclassified	HC	HC-network		SunY_2021|SRR10692879_k101_450447	1	viru	Unclassified	HC	co-share-network
GaoR_2021|SRR8506038_k101_103308	2	viru	Myoviridae	HC	CFC-network		SunY_2021|SRR10692802_k101_9816	1	viru	Unclassified	HC	HC-network		WangM_2019|ERR2608987_k141_116451	1	viru	Siphoviridae	HC	co-share-network
HeQ_2017|ERR1620339_k81_137425	2	viru	Myoviridae	HC	CFC-network		SunY_2021|SRR10692879_k101_450447	1	viru	Unclassified	HC	HC-network		WanY_2021|SRR13327458_k141_51335_1	1	viru	Siphoviridae	HC	co-share-network
JieZ_2017|ERR2017587_k81_8951	2	viru	Unclassified	HC	CFC-network		WangM_2019|ERR2608987_k141_116451	1	viru	Siphoviridae	HC	HC-network		WanY_2021|SRR13327481_k141_32752	1	viru	Siphoviridae	HC	co-share-network
LiJ_2017|ERR1398239_k121_64297	2	viru	Unclassified	HC	CFC-network		WanY_2021|SRR13327458_k141_51335_1	1	viru	Siphoviridae	HC	HC-network		WenC_2017|SRR5279313_k141_24685_1	1	viru	Unclassified	HC	co-share-network
LiS_2021a|C087_k141_71309_1	2	viru	Unclassified	HC	CFC-network		WanY_2021|SRR13327481_k141_32752	1	viru	Siphoviridae	HC	HC-network		YangY_2021|SRR16124250_k141_39159	1	viru	Myoviridae	HC	co-share-network
LiuR_2017|ERR1190689_k81_141630	2	viru	Unclassified	HC	CFC-network		WenC_2017|SRR5279313_k141_24685_1	1	viru	Unclassified	HC	HC-network		YanQ_2017|H35_k141_186659	1	viru	Myoviridae	HC	co-share-network
QiX_2019|SRR8849215_k241_47560_1	2	viru	Unclassified	HC	CFC-network		YangY_2021|SRR16124250_k141_39159	1	viru	Myoviridae	HC	HC-network		YanQ_2021|wms35_ctg_1102	1	viru	Unclassified	HC	co-share-network
QiX_2019|SRR8849226_k241_92245	2	viru	Unclassified	HC	CFC-network		YanQ_2017|H35_k141_186659	1	viru	Myoviridae	HC	HC-network		YanQ_2021|wms48_ctg_2425	1	viru	Microviridae	HC	co-share-network
QiX_2019|SRR8849277_k241_42635	2	viru	Siphoviridae	HC	CFC-network		YanQ_2021|wms35_ctg_1102	1	viru	Unclassified	HC	HC-network		YeohYK_2021|SRR13077792_k141_121075	1	viru	Unclassified	HC	co-share-network
SunY_2021|SRR10692430_k101_123990	2	viru	Unclassified	HC	CFC-network		YanQ_2021|wms48_ctg_2425	1	viru	Microviridae	HC	HC-network		YeohYK_2021|SRR13077850_k141_174756	1	viru	Unclassified	HC	co-share-network
SunY_2021|SRR10692739_k101_220675	2	viru	Unclassified	HC	CFC-network		YeohYK_2021|SRR13077697_k141_69963_1	1	viru	Unclassified	HC	HC-network		YuJ_2017|DRR171854_k141_70358	1	viru	Unclassified	HC	co-share-network
SunY_2021|SRR10692802_k101_9816	2	viru	Unclassified	HC	CFC-network		YeohYK_2021|SRR13077792_k141_121075	1	viru	Unclassified	HC	HC-network		YunK_2020|SRR10680371_k141_67854	1	viru	Unclassified	HC	co-share-network
WangM_2019|ERR2608987_k141_116451	2	viru	Siphoviridae	HC	CFC-network		YeohYK_2021|SRR13077850_k141_174756	1	viru	Unclassified	HC	HC-network		YunK_2020|SRR10680498_k141_72107	1	viru	Myoviridae	HC	co-share-network
WanY_2021|SRR13327484_k141_6217_1	2	viru	Unclassified	HC	CFC-network		YuJ_2017|DRR171854_k141_70358	1	viru	Unclassified	HC	HC-network		YunK_2020|SRR10680656_k141_15063	1	viru	Unclassified	HC	co-share-network
WenC_2017|SRR5279235_k141_7946	2	viru	Unclassified	HC	CFC-network		YunK_2020|SRR10680371_k141_67854	1	viru	Unclassified	HC	HC-network		ZengQ_2021|SRR9037997_k141_36410	1	viru	Unclassified	HC	co-share-network
WenC_2017|SRR5279313_k141_24685_1	2	viru	Unclassified	HC	CFC-network		YunK_2020|SRR10680498_k141_72107	1	viru	Myoviridae	HC	HC-network		ZengQ_2021|SRR9075130_k141_83060	1	viru	Myoviridae	HC	co-share-network
YangY_2021|SRR16124203_k141_111680	2	viru	Unclassified	HC	CFC-network		YunK_2020|SRR10680656_k141_15063	1	viru	Unclassified	HC	HC-network		ZengQ_2021|SRR9075239_k141_11999	1	viru	Unclassified	HC	co-share-network
YanQ_2017|H35_k141_186659	2	viru	Myoviridae	HC	CFC-network		ZengQ_2021|SRR9037997_k141_36410	1	viru	Unclassified	HC	HC-network		ZengQ_2021|SRR9075304_k141_30038	1	viru	Siphoviridae	HC	co-share-network
YanQ_2021|wms48_ctg_2425	2	viru	Microviridae	HC	CFC-network		ZengQ_2021|SRR9075130_k141_83060	1	viru	Myoviridae	HC	HC-network		ZengQ_2021|SRR9075353_k141_687	1	viru	Unclassified	HC	co-share-network
YeohYK_2021|SRR13077792_k141_121075	2	viru	Unclassified	HC	CFC-network		ZengQ_2021|SRR9075239_k141_11999	1	viru	Unclassified	HC	HC-network		ZengQ_2021|SRR9098737_k141_22473	1	viru	Myoviridae	HC	co-share-network
YeohYK_2021|SRR13077850_k141_174756	2	viru	Unclassified	HC	CFC-network		ZengQ_2021|SRR9075304_k141_30038	1	viru	Siphoviridae	HC	HC-network		ZhangX_2015|SAMEA2737857_ctg_1015	1	viru	Unclassified	HC	co-share-network
YeZ_2020|SRR5106300_k141_37485_1	2	viru	Unclassified	HC	CFC-network		ZengQ_2021|SRR9075353_k141_687	1	viru	Unclassified	HC	HC-network		ZhuF_2020|ERR2855935_k141_28617	1	viru	Unclassified	HC	co-share-network
YuJ_2017|DRR162777_k141_68996_1	2	viru	Siphoviridae	HC	CFC-network		ZengQ_2021|SRR9098737_k141_22473	1	viru	Myoviridae	HC	HC-network		ZhuJ_2018|WGC076476_k141_23686_2	1	viru	Myoviridae	HC	co-share-network
YuJ_2017|DRR171854_k141_70358	2	viru	Unclassified	HC	CFC-network		ZhangX_2015|SAMEA2737847_ctg_1074	1	viru	Unclassified	HC	HC-network		ZhuJ_2018|WGC076496_k141_35627_1	1	viru	Unclassified	HC	co-share-network
YunK_2020|SRR10680371_k141_67854	2	viru	Unclassified	HC	CFC-network		ZhangX_2015|SAMEA2737857_ctg_1015	1	viru	Unclassified	HC	HC-network		ZhuQ_2021|SRR11971749_k141_237603_1	1	viru	Siphoviridae	HC	co-share-network
YunK_2020|SRR10680477_k141_58292_1	2	viru	Unclassified	HC	CFC-network		ZhuF_2020|ERR2855935_k141_28617	1	viru	Unclassified	HC	HC-network		ZuoT_2020|SRR10682792_k141_328	1	viru	Unclassified	HC	co-share-network
YunK_2020|SRR10680498_k141_72107	2	viru	Myoviridae	HC	CFC-network		ZhuJ_2018|WGC076476_k141_23686_2	1	viru	Myoviridae	HC	HC-network
YunK_2020|SRR10680685_k141_106335	2	viru	Unclassified	HC	CFC-network		ZhuJ_2018|WGC076496_k141_35627_1	1	viru	Unclassified	HC	HC-network
YunK_2020|SRR10680860_k141_71392	2	viru	Unclassified	HC	CFC-network		ZhuQ_2021|SRR11971749_k141_237603_1	1	viru	Siphoviridae	HC	HC-network
ZengQ_2021|SRR9075044_k141_33748	2	viru	Siphoviridae	HC	CFC-network		ZuoT_2020|SRR10682792_k141_328	1	viru	Unclassified	HC	HC-network
ZengQ_2021|SRR9075239_k141_11999	2	viru	Unclassified	HC	CFC-network
ZengQ_2021|SRR9075304_k141_30038	2	viru	Siphoviridae	HC	CFC-network
ZengQ_2021|SRR9075353_k141_687	2	viru	Unclassified	HC	CFC-network
ZengQ_2021|SRR9098737_k141_22473	2	viru	Myoviridae	HC	CFC-network
ZhangS_2021|SRR11649928_k141_136980	2	viru	Myoviridae	HC	CFC-network
ZhangX_2015|SAMEA2737857_ctg_1015	2	viru	Unclassified	HC	CFC-network
ZhangY_2020|R0313_k81_96936	2	viru	Unclassified	HC	CFC-network
ZhuJ_2018|WGC076476_k141_23686_2	2	viru	Myoviridae	HC	CFC-network
ZhuQ_2021|SRR11971749_k141_237603_1	2	viru	Siphoviridae	HC	CFC-network
ChenB_2020|SRR8898593_k141_312654	1	viru	Unclassified	HC	CFC-network
ChuY_2021|C39_k141_188569	1	viru	Unclassified	HC	CFC-network
HanL_2021|K0084_k141_60118	1	viru	Siphoviridae	HC	CFC-network
HanL_2021|K0266_k141_68956	1	viru	Myoviridae	HC	CFC-network
HuangR_2020|ERR2843691_k141_103163_1	1	viru	Unclassified	HC	CFC-network
HuY_2019|SRR6066074_k141_40345	1	viru	Myoviridae	HC	CFC-network
HuY_2019|SRR6066159_k141_23719	1	viru	Unclassified	HC	CFC-network
JieZ_2017|ERR2017457_k81_42259	1	viru	Myoviridae	HC	CFC-network
LiS_2021a|C085_k141_127637	1	viru	Unclassified	HC	CFC-network
LiS_2021b|CON07_k141_4580	1	viru	Unclassified	HC	CFC-network
LiuA_2021|SRR14263104_k141_234085_1	1	viru	Unclassified	HC	CFC-network
LiuA_2021|SRR14263146_k141_46498	1	viru	Unclassified	HC	CFC-network
LiuP_2021|SRR13336858_k141_82591_1	1	viru	Unclassified	HC	CFC-network
MaoL_2021|SRR10983035_k141_50514	1	viru	Unclassified	HC	CFC-network
Microascales c195	1	fungi	o__Microascales_f	CFC	CFC-network
Penicillium sumatraense c21	1	fungi	Aspergillaceae	CFC	CFC-network
QinJ_2012|SRR341632_k81_24571	1	viru	Unclassified	HC	CFC-network
QinJ_2012|SRR341689_k81_60980	1	viru	Unclassified	HC	CFC-network
QinN_2014|HD-9_k81_55055	1	viru	Unclassified	HC	CFC-network
QiX_2019|SRR8849203_k241_45144	1	viru	Unclassified	HC	CFC-network
QiX_2019|SRR8849206_k241_11158_1	1	viru	Myoviridae	HC	CFC-network
QiX_2019|SRR8849232_k241_26394	1	viru	Unclassified	HC	CFC-network
QiX_2019|SRR8849264_k241_27636	1	viru	Siphoviridae	HC	CFC-network
QiX_2019|SRR8849275_k241_46716	1	viru	Siphoviridae	HC	CFC-network
QiX_2019|SRR8849288_k241_143603	1	viru	Unclassified	HC	CFC-network
SunY_2021|SRR10692352_k101_43008	1	viru	Unclassified	HC	CFC-network
SunY_2021|SRR10692461_k101_230048	1	viru	Unclassified	HC	CFC-network
WangM_2019|ERR2608621_k141_45823	1	viru	Unclassified	HC	CFC-network
WangM_2019|ERR2608647_k141_33512	1	viru	Unclassified	HC	CFC-network
WangX_2020|KD-048_k141_5601	1	viru	Unclassified	HC	CFC-network
WanY_2021|SRR13327458_k141_51335_1	1	viru	Siphoviridae	HC	CFC-network
WanY_2021|SRR13327465_k141_54351	1	viru	Siphoviridae	HC	CFC-network
WanY_2021|SRR13327481_k141_32752	1	viru	Siphoviridae	HC	CFC-network
WanY_2021|SRR13327494_k141_8938	1	viru	Myoviridae	HC	CFC-network
WanY_2021|SRR13327507_k141_97505	1	viru	Unclassified	HC	CFC-network
WenC_2017|SRR5279240_k141_3016	1	viru	Unclassified	HC	CFC-network
WengY_2019|SRR6504868_k141_53529_1	1	viru	Unclassified	HC	CFC-network
YangY_2021|SRR16124229_k141_4541_1	1	viru	Myoviridae	HC	CFC-network
YangY_2021|SRR16124336_k141_144646_1	1	viru	Siphoviridae	HC	CFC-network
YanQ_2017|H24_k141_67143	1	viru	Unclassified	HC	CFC-network
YanQ_2021|wms35_ctg_1102	1	viru	Unclassified	HC	CFC-network
YanQ_2021|wms43_ctg_55_1	1	viru	Myoviridae	HC	CFC-network
YeZ_2020|SRR5106393_k141_143063_1	1	viru	Siphoviridae	HC	CFC-network
YuJ_2017|DRR127720_k141_107759	1	viru	Myoviridae	HC	CFC-network
YuJ_2017|DRR171459_k141_78112_1	1	viru	Unclassified	HC	CFC-network
YuJ_2017|DRR171537_k141_55334	1	viru	Myoviridae	HC	CFC-network
YunK_2020|SRR10680427_k141_118673_1	1	viru	Myoviridae	HC	CFC-network
YunK_2020|SRR10680582_k141_41106_1	1	viru	Siphoviridae	HC	CFC-network
YunK_2020|SRR10680656_k141_15063	1	viru	Unclassified	HC	CFC-network
ZengQ_2021|SRR9037997_k141_36410	1	viru	Unclassified	HC	CFC-network
ZengQ_2021|SRR9038102_k141_85337	1	viru	Unclassified	HC	CFC-network
ZengQ_2021|SRR9075130_k141_83060	1	viru	Myoviridae	HC	CFC-network
ZengQ_2021|SRR9075171_k141_76712	1	viru	Myoviridae	HC	CFC-network
ZengQ_2021|SRR9075334_k141_44874	1	viru	Myoviridae	HC	CFC-network
ZhangS_2021|SRR11649993_k141_19665	1	viru	Unclassified	HC	CFC-network
ZhangX_2015|SAMEA2737683_ctg_821_1	1	viru	Siphoviridae	HC	CFC-network
ZhangX_2015|SAMEA2737771_ctg_517	1	viru	Unclassified	HC	CFC-network
ZhangX_2015|SAMEA2737844_ctg_596_1	1	viru	Unclassified	HC	CFC-network
ZhangX_2015|SAMEA2737847_ctg_1074	1	viru	Unclassified	HC	CFC-network
ZhangY_2020|R1216_k81_170737	1	viru	Siphoviridae	HC	CFC-network
ZhuJ_2018|WGC076496_k141_35627_1	1	viru	Unclassified	HC	CFC-network
ZhuJ_2018|WGC076504_k141_12474_1	1	viru	Siphoviridae	HC	CFC-network
ZuoT_2020|SRR10682792_k141_328	1	viru	Unclassified	HC	CFC-network

## Sheet: ST 8
Table S8 | Correlation information of multi-domain gut microbiota in CFC patients
From	To	Corr	pvalue	Source
Faecalibacterium_SGB15346	LiuA_2021|SRR14263146_k141_46498	0.600791	1.97218e-06	bac_vs_viru
Dorea_formicigenerans	HanL_2021|K0083_k141_133787_1	0.601202	1.9325e-06	bac_vs_viru
Dorea_formicigenerans	HeQ_2017|ERR1620339_k81_137425	0.601501	1.90408e-06	bac_vs_viru
Faecalibacterium_prausnitzii	ZhuJ_2018|WGC076476_k141_23686_2	0.602449	1.81654e-06	bac_vs_viru
Faecalibacterium_prausnitzii	ZhangS_2021|SRR11649928_k141_136980	0.603215	1.7485e-06	bac_vs_viru
Dorea_formicigenerans	LiuP_2021|SRR13336862_k141_1404	0.603835	1.69521e-06	bac_vs_viru
Faecalibacterium_SGB15346	YeohYK_2021|SRR13077702_k141_14722	0.60443	1.64552e-06	bac_vs_viru
Faecalibacterium_prausnitzii	SunY_2021|SRR10692879_k101_450447	0.604575	1.63359e-06	bac_vs_viru
Faecalibacterium_SGB15346	ZengQ_2021|SRR9075304_k141_30038	0.604985	1.60032e-06	bac_vs_viru
Faecalibacterium_prausnitzii	YunK_2020|SRR10680477_k141_58292_1	0.605859	1.53156e-06	bac_vs_viru
Dorea_formicigenerans	LiuR_2017|ERR1190580_k81_42572	0.606097	1.51337e-06	bac_vs_viru
Faecalibacterium_SGB15346	HuangR_2020|ERR2843691_k141_103163_1	0.606359	1.49347e-06	bac_vs_viru
Dorea_formicigenerans	YangY_2021|SRR16124250_k141_39159	0.607064	1.44131e-06	bac_vs_viru
Dorea_formicigenerans	SunY_2021|SRR10692430_k101_123990	0.607432	1.41474e-06	bac_vs_viru
Dorea_formicigenerans	JieZ_2017|ERR2017587_k81_8951	0.609479	1.27509e-06	bac_vs_viru
Faecalibacterium_prausnitzii	LiuR_2017|ERR1190580_k81_42572	0.610547	1.20744e-06	bac_vs_viru
Faecalibacterium_SGB15346	WenC_2017|SRR5279313_k141_24685_1	0.611463	1.15208e-06	bac_vs_viru
Faecalibacterium_prausnitzii	YangY_2021|SRR16124203_k141_111680	0.612328	1.10204e-06	bac_vs_viru
Faecalibacterium_prausnitzii	QiX_2019|SRR8849206_k241_11158_1	0.613378	1.04395e-06	bac_vs_viru
Faecalibacterium_SGB15346	WangM_2019|ERR2608987_k141_116451	0.613441	1.04059e-06	bac_vs_viru
Dorea_formicigenerans	YunK_2020|SRR10680346_k141_215367	0.613495	1.03769e-06	bac_vs_viru
Dorea_formicigenerans	QinJ_2012|SRR341632_k81_24571	0.613705	1.02649e-06	bac_vs_viru
Faecalibacterium_prausnitzii	LiuP_2021|SRR13336862_k141_1404	0.614155	1.00286e-06	bac_vs_viru
Faecalibacterium_SGB15346	WanY_2021|SRR13327484_k141_6217_1	0.61456	9.82054e-07	bac_vs_viru
Dorea_formicigenerans	SunY_2021|SRR10692591_k141_97580	0.615025	9.58617e-07	bac_vs_viru
Faecalibacterium_prausnitzii	YangY_2021|SRR16124250_k141_39159	0.616129	9.05096e-07	bac_vs_viru
Faecalibacterium_SGB15346	YunK_2020|SRR10680427_k141_118673_1	0.618135	8.14922e-07	bac_vs_viru
Dorea_formicigenerans	SunY_2021|SRR10692066_k101_240446	0.618764	7.88423e-07	bac_vs_viru
Faecalibacterium_SGB15346	ZhuQ_2021|SRR11971749_k141_237603_1	0.621243	6.91636e-07	bac_vs_viru
Faecalibacterium_SGB15346	QiX_2019|SRR8849215_k241_47560_1	0.622159	6.58781e-07	bac_vs_viru
Faecalibacterium_prausnitzii	GaoR_2021|SRR8506038_k101_103308	0.622819	6.35995e-07	bac_vs_viru
Faecalibacterium_SGB15346	LiJ_2017|ERR1398239_k121_64297	0.625664	5.45992e-07	bac_vs_viru
Faecalibacterium_prausnitzii	ZengQ_2021|SRR9075304_k141_30038	0.625803	5.41917e-07	bac_vs_viru
Faecalibacterium_SGB15346	YeZ_2020|SRR5106300_k141_37485_1	0.62752	4.93877e-07	bac_vs_viru
Dorea_formicigenerans	SunY_2021|SRR10692879_k101_450447	0.627742	4.8794e-07	bac_vs_viru
Faecalibacterium_SGB15346	WengY_2019|SRR6504868_k141_53529_1	0.628189	4.7623e-07	bac_vs_viru
Dorea_formicigenerans	SunY_2021|SRR10692000_k101_173521	0.628419	4.70325e-07	bac_vs_viru
Faecalibacterium_SGB15346	YunK_2020|SRR10680346_k141_215367	0.628692	4.63385e-07	bac_vs_viru
Faecalibacterium_SGB15346	ZengQ_2021|SRR9075171_k141_76712	0.629088	4.53494e-07	bac_vs_viru
Dorea_formicigenerans	YeohYK_2021|SRR13077702_k141_14722	0.629716	4.38196e-07	bac_vs_viru
Faecalibacterium_prausnitzii	YangY_2021|SRR16124336_k141_144646_1	0.631176	4.04491e-07	bac_vs_viru
Faecalibacterium_SGB15346	HuY_2019|SRR6066159_k141_23719	0.631583	3.95546e-07	bac_vs_viru
Faecalibacterium_SGB15346	YangY_2021|SRR16124229_k141_4541_1	0.631624	3.94638e-07	bac_vs_viru
Faecalibacterium_prausnitzii	WenC_2017|SRR5279235_k141_7946	0.632358	3.78994e-07	bac_vs_viru
Dorea_formicigenerans	YuJ_2017|DRR171854_k141_70358	0.632619	3.7357e-07	bac_vs_viru
Dorea_formicigenerans	YunK_2020|SRR10680585_k141_11841	0.634718	3.32535e-07	bac_vs_viru
Faecalibacterium_prausnitzii	YunK_2020|SRR10680346_k141_215367	0.63513	3.24998e-07	bac_vs_viru
Faecalibacterium_SGB15346	QiX_2019|SRR8849264_k241_27636	0.63681	2.95851e-07	bac_vs_viru
Faecalibacterium_prausnitzii	QiX_2019|SRR8849277_k241_42635	0.641391	2.28348e-07	bac_vs_viru
Faecalibacterium_SGB15346	ZhangS_2021|SRR11649928_k141_136980	0.64228	2.17051e-07	bac_vs_viru
Faecalibacterium_prausnitzii	SunY_2021|SRR10692066_k101_240446	0.64295	2.08886e-07	bac_vs_viru
Faecalibacterium_SGB15346	ZhuJ_2018|WGC076476_k141_23686_2	0.643628	2.0091e-07	bac_vs_viru
Dorea_formicigenerans	ZhuF_2020|ERR2855935_k141_28617	0.645436	1.81015e-07	bac_vs_viru
Faecalibacterium_SGB15346	ChenB_2020|SRR8898670_k141_61046	0.64629	1.7228e-07	bac_vs_viru
Faecalibacterium_SGB15346	YanQ_2021|wms48_ctg_2425	0.646406	1.71121e-07	bac_vs_viru
Faecalibacterium_SGB15346	ZhangY_2020|R0313_k81_96936	0.64736	1.61894e-07	bac_vs_viru
Faecalibacterium_SGB15346	SunY_2021|SRR10692352_k101_43008	0.6495	1.42845e-07	bac_vs_viru
Faecalibacterium_SGB15346	LiuR_2017|ERR1190689_k81_141630	0.649511	1.42752e-07	bac_vs_viru
Faecalibacterium_SGB15346	ZengQ_2021|SRR9098737_k141_22473	0.649905	1.39483e-07	bac_vs_viru
Faecalibacterium_prausnitzii	YeohYK_2021|SRR13077850_k141_174756	0.650139	1.37578e-07	bac_vs_viru
Faecalibacterium_SGB15346	MaoL_2021|SRR10983035_k141_50514	0.650806	1.32277e-07	bac_vs_viru
Faecalibacterium_SGB15346	QiX_2019|SRR8849288_k241_143603	0.651254	1.28826e-07	bac_vs_viru
Faecalibacterium_prausnitzii	YanQ_2017|H24_k141_67143	0.652285	1.21197e-07	bac_vs_viru
Faecalibacterium_prausnitzii	YeZ_2020|SRR5106393_k141_143063_1	0.652667	1.18478e-07	bac_vs_viru
Faecalibacterium_prausnitzii	YeohYK_2021|SRR13077702_k141_14722	0.654179	1.08275e-07	bac_vs_viru
Faecalibacterium_prausnitzii	ZhangS_2021|SRR11649993_k141_19665	0.654427	1.06684e-07	bac_vs_viru
Faecalibacterium_SGB15346	YunK_2020|SRR10680371_k141_67854	0.655288	1.01322e-07	bac_vs_viru
Faecalibacterium_SGB15346	WanY_2021|SRR13327494_k141_8938	0.655504	1.00017e-07	bac_vs_viru
Faecalibacterium_SGB15346	WenC_2017|SRR5279240_k141_3016	0.656191	9.59732e-08	bac_vs_viru
Faecalibacterium_SGB15346	YuJ_2017|DRR162777_k141_68996_1	0.6562	9.59198e-08	bac_vs_viru
Faecalibacterium_SGB15346	WangX_2020|KD-048_k141_5601	0.656626	9.34932e-08	bac_vs_viru
Faecalibacterium_prausnitzii	HanL_2021|K0084_k141_60118	0.656805	9.24894e-08	bac_vs_viru
Faecalibacterium_prausnitzii	LiuP_2021|SRR13336858_k141_82591_1	0.659529	7.84103e-08	bac_vs_viru
Faecalibacterium_prausnitzii	WanY_2021|SRR13327484_k141_6217_1	0.66175	6.84484e-08	bac_vs_viru
Faecalibacterium_SGB15346	GaoR_2021|SRR8506038_k101_103308	0.664617	5.73385e-08	bac_vs_viru
Faecalibacterium_prausnitzii	SunY_2021|SRR10692802_k101_9816	0.664792	5.67186e-08	bac_vs_viru
Faecalibacterium_prausnitzii	YanQ_2017|H35_k141_186659	0.667695	4.73092e-08	bac_vs_viru
Faecalibacterium_SGB15346	YeohYK_2021|SRR13077792_k141_121075	0.669686	4.17275e-08	bac_vs_viru
Faecalibacterium_SGB15346	WangM_2019|ERR2608621_k141_45823	0.671698	3.67171e-08	bac_vs_viru
Faecalibacterium_prausnitzii	ChenB_2020|SRR8898670_k141_61046	0.673477	3.2767e-08	bac_vs_viru
Faecalibacterium_SGB15346	YanQ_2017|H35_k141_186659	0.675902	2.80192e-08	bac_vs_viru
Faecalibacterium_SGB15346	SunY_2021|SRR10692739_k101_220675	0.676459	2.70245e-08	bac_vs_viru
Faecalibacterium_prausnitzii	LiS_2021a|C087_k141_71309_1	0.676657	2.66792e-08	bac_vs_viru
Faecalibacterium_prausnitzii	ZhangY_2020|R0313_k81_96936	0.677257	2.56571e-08	bac_vs_viru
Faecalibacterium_SGB15346	YeohYK_2021|SRR13077850_k141_174756	0.677829	2.47175e-08	bac_vs_viru
Faecalibacterium_prausnitzii	YunK_2020|SRR10680585_k141_11841	0.677938	2.45412e-08	bac_vs_viru
Faecalibacterium_SGB15346	YangY_2021|SRR16124203_k141_111680	0.682838	1.77631e-08	bac_vs_viru
Dorea_formicigenerans	YunK_2020|SRR10680498_k141_72107	0.683904	1.65437e-08	bac_vs_viru
Faecalibacterium_prausnitzii	QiX_2019|SRR8849226_k241_92245	0.684452	1.59472e-08	bac_vs_viru
Faecalibacterium_SGB15346	QiX_2019|SRR8849277_k241_42635	0.685899	1.44688e-08	bac_vs_viru
Faecalibacterium_SGB15346	ZhangX_2015|SAMEA2737847_ctg_1074	0.686943	1.34843e-08	bac_vs_viru
Faecalibacterium_SGB15346	ZengQ_2021|SRR9075044_k141_33748	0.686996	1.34357e-08	bac_vs_viru
Faecalibacterium_SGB15346	ZengQ_2021|SRR9075239_k141_11999	0.688739	1.19351e-08	bac_vs_viru
Faecalibacterium_SGB15346	LiS_2021b|CON07_k141_4580	0.690735	1.0411e-08	bac_vs_viru
Faecalibacterium_SGB15346	YunK_2020|SRR10680685_k141_106335	0.692434	9.26035e-09	bac_vs_viru
Faecalibacterium_SGB15346	YanQ_2021|wms43_ctg_55_1	0.693413	8.65304e-09	bac_vs_viru
Faecalibacterium_SGB15346	ZengQ_2021|SRR9075334_k141_44874	0.696528	6.95991e-09	bac_vs_viru
Faecalibacterium_prausnitzii	HanL_2021|K0083_k141_133787_1	0.697125	6.6733e-09	bac_vs_viru
Faecalibacterium_SGB15346	SunY_2021|SRR10692591_k141_97580	0.69877	5.94032e-09	bac_vs_viru
Faecalibacterium_SGB15346	ZhangY_2020|R1216_k81_170737	0.699759	5.53689e-09	bac_vs_viru
Faecalibacterium_prausnitzii	WangM_2019|ERR2608987_k141_116451	0.70445	3.95098e-09	bac_vs_viru
Faecalibacterium_SGB15346	QiX_2019|SRR8849226_k241_92245	0.704472	3.94473e-09	bac_vs_viru
Faecalibacterium_prausnitzii	YunK_2020|SRR10680685_k141_106335	0.70584	3.57055e-09	bac_vs_viru
Faecalibacterium_prausnitzii	ZhangX_2015|SAMEA2737844_ctg_596_1	0.708627	2.90925e-09	bac_vs_viru
Faecalibacterium_prausnitzii	YunK_2020|SRR10680582_k141_41106_1	0.712126	2.24208e-09	bac_vs_viru
Faecalibacterium_SGB15346	ZhangX_2015|SAMEA2737683_ctg_821_1	0.71228	2.2163e-09	bac_vs_viru
Faecalibacterium_prausnitzii	ZengQ_2021|SRR9075044_k141_33748	0.713007	2.09854e-09	bac_vs_viru
Faecalibacterium_prausnitzii	ZhuF_2020|ERR2855935_k141_28617	0.714194	1.91865e-09	bac_vs_viru
Faecalibacterium_SGB15346	WenC_2017|SRR5279235_k141_7946	0.714811	1.83112e-09	bac_vs_viru
Faecalibacterium_prausnitzii	SunY_2021|SRR10692591_k141_97580	0.715332	1.76001e-09	bac_vs_viru
Faecalibacterium_prausnitzii	SunY_2021|SRR10692000_k101_173521	0.716507	1.60928e-09	bac_vs_viru
Faecalibacterium_SGB15346	YunK_2020|SRR10680860_k141_71392	0.717236	1.52201e-09	bac_vs_viru
Faecalibacterium_prausnitzii	ZengQ_2021|SRR9037997_k141_36410	0.723499	9.35762e-10	bac_vs_viru
Faecalibacterium_prausnitzii	LiuR_2017|ERR1190689_k81_141630	0.728808	6.1314e-10	bac_vs_viru
Faecalibacterium_SGB15346	QinN_2014|HD-9_k81_55055	0.733844	4.06808e-10	bac_vs_viru
Faecalibacterium_prausnitzii	ZhangX_2015|SAMEA2737857_ctg_1015	0.739681	2.49925e-10	bac_vs_viru
Faecalibacterium_prausnitzii	YanQ_2021|wms48_ctg_2425	0.739688	2.49773e-10	bac_vs_viru
Faecalibacterium_prausnitzii	LiJ_2017|ERR1398239_k121_64297	0.742422	1.97938e-10	bac_vs_viru
Faecalibacterium_prausnitzii	YuJ_2017|DRR162777_k141_68996_1	0.747416	1.28426e-10	bac_vs_viru
Faecalibacterium_SGB15346	YuJ_2017|DRR171459_k141_78112_1	0.749175	1.10016e-10	bac_vs_viru
Faecalibacterium_SGB15346	WanY_2021|SRR13327465_k141_54351	0.749216	1.09618e-10	bac_vs_viru
Faecalibacterium_prausnitzii	QiX_2019|SRR8849275_k241_46716	0.752711	8.02927e-11	bac_vs_viru
Faecalibacterium_prausnitzii	JieZ_2017|ERR2017457_k81_42259	0.760244	4.0319e-11	bac_vs_viru
Faecalibacterium_prausnitzii	ZengQ_2021|SRR9038102_k141_85337	0.763716	2.91016e-11	bac_vs_viru
Faecalibacterium_prausnitzii	SunY_2021|SRR10692461_k101_230048	0.763968	2.84154e-11	bac_vs_viru
Faecalibacterium_SGB15346	LiS_2021a|C087_k141_71309_1	0.766393	2.25472e-11	bac_vs_viru
Faecalibacterium_SGB15346	QiX_2019|SRR8849203_k241_45144	0.767869	1.95595e-11	bac_vs_viru
Faecalibacterium_prausnitzii	YeohYK_2021|SRR13077792_k141_121075	0.768731	1.79935e-11	bac_vs_viru
Faecalibacterium_SGB15346	SunY_2021|SRR10692802_k101_9816	0.771072	1.4317e-11	bac_vs_viru
Faecalibacterium_SGB15346	YunK_2020|SRR10680477_k141_58292_1	0.774921	9.77415e-12	bac_vs_viru
Faecalibacterium_SGB15346	HanL_2021|K0083_k141_133787_1	0.775351	9.36133e-12	bac_vs_viru
Faecalibacterium_prausnitzii	YuJ_2017|DRR171537_k141_55334	0.777628	7.43901e-12	bac_vs_viru
Faecalibacterium_SGB15346	LiuP_2021|SRR13336862_k141_1404	0.779887	5.90643e-12	bac_vs_viru
Faecalibacterium_prausnitzii	YunK_2020|SRR10680860_k141_71392	0.783447	4.08331e-12	bac_vs_viru
Faecalibacterium_prausnitzii	YanQ_2021|wms35_ctg_1102	0.784263	3.74864e-12	bac_vs_viru
Faecalibacterium_prausnitzii	WanY_2021|SRR13327507_k141_97505	0.787358	2.70033e-12	bac_vs_viru
Faecalibacterium_prausnitzii	ZengQ_2021|SRR9075353_k141_687	0.791413	1.7425e-12	bac_vs_viru
Faecalibacterium_SGB15346	ChenB_2020|SRR8898593_k141_312654	0.79172	1.68505e-12	bac_vs_viru
Faecalibacterium_prausnitzii	WanY_2021|SRR13327458_k141_51335_1	0.792718	1.51025e-12	bac_vs_viru
Faecalibacterium_SGB15346	YangY_2021|SRR16124250_k141_39159	0.792813	1.4946e-12	bac_vs_viru
Faecalibacterium_prausnitzii	HuY_2019|SRR6066074_k141_40345	0.795444	1.11653e-12	bac_vs_viru
Faecalibacterium_prausnitzii	ZhangX_2015|SAMEA2737771_ctg_517	0.798639	7.79095e-13	bac_vs_viru
Faecalibacterium_prausnitzii	QiX_2019|SRR8849215_k241_47560_1	0.800634	6.20236e-13	bac_vs_viru
Faecalibacterium_prausnitzii	SunY_2021|SRR10692739_k101_220675	0.802066	5.2576e-13	bac_vs_viru
Faecalibacterium_SGB15346	ZhuF_2020|ERR2855935_k141_28617	0.805544	3.49985e-13	bac_vs_viru
Faecalibacterium_SGB15346	ZengQ_2021|SRR9075353_k141_687	0.806921	2.97241e-13	bac_vs_viru
Faecalibacterium_SGB15346	YunK_2020|SRR10680585_k141_11841	0.808943	2.33273e-13	bac_vs_viru
Faecalibacterium_SGB15346	SunY_2021|SRR10692000_k101_173521	0.80997	2.06034e-13	bac_vs_viru
Faecalibacterium_prausnitzii	QinJ_2012|SRR341689_k81_60980	0.811049	1.80684e-13	bac_vs_viru
Faecalibacterium_prausnitzii	WangM_2019|ERR2608647_k141_33512	0.812005	1.60749e-13	bac_vs_viru
Bifidobacterium_dentium	Penicillium sumatraense c21	0.81477	1.14157e-13	bac_vs_fu
Faecalibacterium_prausnitzii	YeZ_2020|SRR5106300_k141_37485_1	0.817407	8.19379e-14	bac_vs_viru
Faecalibacterium_prausnitzii	WanY_2021|SRR13327481_k141_32752	0.817666	7.92838e-14	bac_vs_viru
Faecalibacterium_prausnitzii	ZengQ_2021|SRR9098737_k141_22473	0.821549	4.81402e-14	bac_vs_viru
Faecalibacterium_prausnitzii	YuJ_2017|DRR127720_k141_107759	0.821921	4.58616e-14	bac_vs_viru
Faecalibacterium_prausnitzii	WenC_2017|SRR5279313_k141_24685_1	0.825427	2.88938e-14	bac_vs_viru
Faecalibacterium_SGB15346	HeQ_2017|ERR1620339_k81_137425	0.827975	2.052e-14	bac_vs_viru
Faecalibacterium_prausnitzii	ZhuJ_2018|WGC076504_k141_12474_1	0.833656	9.37178e-15	bac_vs_viru
Faecalibacterium_SGB15346	SunY_2021|SRR10692066_k101_240446	0.835659	7.05947e-15	bac_vs_viru
Faecalibacterium_SGB15346	LiuR_2017|ERR1190580_k81_42572	0.838812	4.48393e-15	bac_vs_viru
Faecalibacterium_SGB15346	ZengQ_2021|SRR9075130_k141_83060	0.840218	3.651e-15	bac_vs_viru
Faecalibacterium_SGB15346	LiuA_2021|SRR14263104_k141_234085_1	0.840871	3.31635e-15	bac_vs_viru
Bifidobacterium_dentium	Microascales c195	0.841056	3.2272e-15	bac_vs_fu
Faecalibacterium_prausnitzii	YunK_2020|SRR10680656_k141_15063	0.844316	1.98285e-15	bac_vs_viru
Faecalibacterium_prausnitzii	ZengQ_2021|SRR9075239_k141_11999	0.850864	7.20251e-16	bac_vs_viru
Faecalibacterium_SGB15346	QiX_2019|SRR8849232_k241_26394	0.852416	5.62562e-16	bac_vs_viru
Faecalibacterium_SGB15346	ChuY_2021|C39_k141_188569	0.856131	3.07757e-16	bac_vs_viru
Faecalibacterium_prausnitzii	ZuoT_2020|SRR10682792_k141_328	0.859904	1.63901e-16	bac_vs_viru
Faecalibacterium_prausnitzii	ZhuQ_2021|SRR11971749_k141_237603_1	0.875144	1.0526e-17	bac_vs_viru
Faecalibacterium_prausnitzii	ZhuJ_2018|WGC076496_k141_35627_1	0.88052	3.66484e-18	bac_vs_viru
Faecalibacterium_SGB15346	ZhangX_2015|SAMEA2737857_ctg_1015	0.887262	9.06287e-19	bac_vs_viru
Faecalibacterium_prausnitzii	YunK_2020|SRR10680371_k141_67854	0.889216	5.94548e-19	bac_vs_viru
Faecalibacterium_SGB15346	LiS_2021a|C085_k141_127637	0.898536	7.09886e-20	bac_vs_viru
Faecalibacterium_SGB15346	SunY_2021|SRR10692430_k101_123990	0.907346	7.80706e-21	bac_vs_viru
Faecalibacterium_prausnitzii	HanL_2021|K0266_k141_68956	0.919339	2.63854e-22	bac_vs_viru
Faecalibacterium_SGB15346	YuJ_2017|DRR171854_k141_70358	0.928294	1.46434e-23	bac_vs_viru
Faecalibacterium_SGB15346	JieZ_2017|ERR2017587_k81_8951	0.946605	9.92353e-27	bac_vs_viru
Faecalibacterium_SGB15346	SunY_2021|SRR10692879_k101_450447	0.962096	1.91831e-30	bac_vs_viru
Faecalibacterium_SGB15346	YunK_2020|SRR10680498_k141_72107	0.964175	4.6691e-31	bac_vs_viru

## Sheet: ST 9
Table S9 | Correlation information of multi-domain gut microbiota in HC group.
From	To	Corr	pvalue	Source
Faecalibacterium_prausnitzii	WanY_2021|SRR13327458_k141_51335_1	0.606819	4.82648e-06	bac_vs_viru
Faecalibacterium_prausnitzii	YeohYK_2021|SRR13077697_k141_69963_1	0.60698	4.79102e-06	bac_vs_viru
Faecalibacterium_SGB15346	ChuY_2021|C39_k141_188569	0.619149	2.71539e-06	bac_vs_viru
Faecalibacterium_prausnitzii	YunK_2020|SRR10680656_k141_15063	0.619409	2.68187e-06	bac_vs_viru
Faecalibacterium_prausnitzii	WanY_2021|SRR13327481_k141_32752	0.622232	2.34257e-06	bac_vs_viru
Faecalibacterium_SGB15346	YuJ_2017|DRR171854_k141_70358	0.624747	2.07425e-06	bac_vs_viru
Faecalibacterium_prausnitzii	ZhuJ_2018|WGC076496_k141_35627_1	0.631242	1.50739e-06	bac_vs_viru
Faecalibacterium_prausnitzii	LiuP_2021|SRR13336862_k141_1404	0.641251	9.08315e-07	bac_vs_viru
Faecalibacterium_prausnitzii	SunY_2021|SRR10692591_k141_97580	0.644991	7.48148e-07	bac_vs_viru
Faecalibacterium_SGB15346	ZhangX_2015|SAMEA2737857_ctg_1015	0.647403	6.59267e-07	bac_vs_viru
Faecalibacterium_prausnitzii	SunY_2021|SRR10692802_k101_9816	0.64803	6.37834e-07	bac_vs_viru
Bifidobacterium_dentium	Microascales c195	0.65303	4.88652e-07	bac_vs_fu
Faecalibacterium_prausnitzii	YeohYK_2021|SRR13077850_k141_174756	0.654869	4.42484e-07	bac_vs_viru
Faecalibacterium_SGB15346	SunY_2021|SRR10692066_k101_240446	0.659479	3.44022e-07	bac_vs_viru
Faecalibacterium_SGB15346	YangY_2021|SRR16124250_k141_39159	0.660512	3.2496e-07	bac_vs_viru
Faecalibacterium_prausnitzii	ZengQ_2021|SRR9075353_k141_687	0.667282	2.2244e-07	bac_vs_viru
Faecalibacterium_prausnitzii	WangM_2019|ERR2608987_k141_116451	0.670135	1.89042e-07	bac_vs_viru
Faecalibacterium_prausnitzii	HuY_2019|SRR6066074_k141_40345	0.679657	1.0843e-07	bac_vs_viru
Faecalibacterium_prausnitzii	WenC_2017|SRR5279313_k141_24685_1	0.685302	7.72282e-08	bac_vs_viru
Faecalibacterium_prausnitzii	ZhuQ_2021|SRR11971749_k141_237603_1	0.686387	7.22869e-08	bac_vs_viru
Faecalibacterium_SGB15346	ZengQ_2021|SRR9075304_k141_30038	0.690068	5.76462e-08	bac_vs_viru
Faecalibacterium_prausnitzii	ZhuJ_2018|WGC076476_k141_23686_2	0.691213	5.36905e-08	bac_vs_viru
Faecalibacterium_prausnitzii	YanQ_2021|wms35_ctg_1102	0.698328	3.42674e-08	bac_vs_viru
Faecalibacterium_prausnitzii	YanQ_2021|wms48_ctg_2425	0.704393	2.31293e-08	bac_vs_viru
Faecalibacterium_prausnitzii	ZengQ_2021|SRR9098737_k141_22473	0.71729	9.6956e-09	bac_vs_viru
Faecalibacterium_prausnitzii	ZengQ_2021|SRR9037997_k141_36410	0.724273	5.93487e-09	bac_vs_viru
Faecalibacterium_prausnitzii	YanQ_2017|H35_k141_186659	0.727007	4.8773e-09	bac_vs_viru
Faecalibacterium_prausnitzii	SunY_2021|SRR10692739_k101_220675	0.752246	7.08462e-10	bac_vs_viru
Faecalibacterium_prausnitzii	ChenB_2020|SRR8898634_k141_155720	0.754526	5.88466e-10	bac_vs_viru
Faecalibacterium_prausnitzii	QiX_2019|SRR8849288_k241_143603	0.762024	3.15112e-10	bac_vs_viru
Faecalibacterium_prausnitzii	ZuoT_2020|SRR10682792_k141_328	0.764003	2.66185e-10	bac_vs_viru
Faecalibacterium_prausnitzii	ZhuF_2020|ERR2855935_k141_28617	0.77703	8.40731e-11	bac_vs_viru
Faecalibacterium_prausnitzii	YeohYK_2021|SRR13077792_k141_121075	0.778116	7.61098e-11	bac_vs_viru
Faecalibacterium_prausnitzii	ZhangX_2015|SAMEA2737847_ctg_1074	0.796677	1.26746e-11	bac_vs_viru
Faecalibacterium_SGB15346	JieZ_2017|ERR2017587_k81_8951	0.797324	1.18682e-11	bac_vs_viru
Faecalibacterium_SGB15346	SunY_2021|SRR10692430_k101_123990	0.810357	2.99263e-12	bac_vs_viru
Faecalibacterium_SGB15346	SunY_2021|SRR10692879_k101_450447	0.818965	1.13527e-12	bac_vs_viru
Faecalibacterium_prausnitzii	ZengQ_2021|SRR9075239_k141_11999	0.829877	3.07908e-13	bac_vs_viru
Faecalibacterium_prausnitzii	YunK_2020|SRR10680371_k141_67854	0.83337	1.9887e-13	bac_vs_viru
Faecalibacterium_SGB15346	QiX_2019|SRR8849232_k241_26394	0.844202	4.79417e-14	bac_vs_viru
Faecalibacterium_SGB15346	ChenB_2020|SRR8898593_k141_312654	0.86174	3.74898e-15	bac_vs_viru
Faecalibacterium_SGB15346	YunK_2020|SRR10680498_k141_72107	0.874448	4.70692e-16	bac_vs_viru
Faecalibacterium_SGB15346	LiS_2021a|C085_k141_127637	0.9539	1.10566e-25	bac_vs_viru
Faecalibacterium_SGB15346	ZengQ_2021|SRR9075130_k141_83060	0.96154	1.85942e-27	bac_vs_viru

## Sheet: ST 10
Table S10 | Information on 40 shared interactions between the two groups.
From	To	Source
Bifidobacterium_dentium	Microascales c195	bac_vs_fu
Faecalibacterium_prausnitzii	WenC_2017|SRR5279313_k141_24685_1	bac_vs_viru
Faecalibacterium_prausnitzii	ZhuJ_2018|WGC076476_k141_23686_2	bac_vs_viru
Faecalibacterium_prausnitzii	ZhuJ_2018|WGC076496_k141_35627_1	bac_vs_viru
Faecalibacterium_prausnitzii	YeohYK_2021|SRR13077792_k141_121075	bac_vs_viru
Faecalibacterium_prausnitzii	ZhuQ_2021|SRR11971749_k141_237603_1	bac_vs_viru
Faecalibacterium_prausnitzii	ZengQ_2021|SRR9037997_k141_36410	bac_vs_viru
Faecalibacterium_prausnitzii	ZengQ_2021|SRR9075353_k141_687	bac_vs_viru
Faecalibacterium_prausnitzii	HuY_2019|SRR6066074_k141_40345	bac_vs_viru
Faecalibacterium_prausnitzii	ZhuF_2020|ERR2855935_k141_28617	bac_vs_viru
Faecalibacterium_prausnitzii	ZengQ_2021|SRR9075239_k141_11999	bac_vs_viru
Faecalibacterium_prausnitzii	LiuP_2021|SRR13336862_k141_1404	bac_vs_viru
Faecalibacterium_prausnitzii	SunY_2021|SRR10692591_k141_97580	bac_vs_viru
Faecalibacterium_prausnitzii	SunY_2021|SRR10692739_k101_220675	bac_vs_viru
Faecalibacterium_prausnitzii	WanY_2021|SRR13327481_k141_32752	bac_vs_viru
Faecalibacterium_prausnitzii	YanQ_2021|wms35_ctg_1102	bac_vs_viru
Faecalibacterium_prausnitzii	YunK_2020|SRR10680371_k141_67854	bac_vs_viru
Faecalibacterium_prausnitzii	YunK_2020|SRR10680656_k141_15063	bac_vs_viru
Faecalibacterium_prausnitzii	ZuoT_2020|SRR10682792_k141_328	bac_vs_viru
Faecalibacterium_prausnitzii	YanQ_2021|wms48_ctg_2425	bac_vs_viru
Faecalibacterium_prausnitzii	YeohYK_2021|SRR13077850_k141_174756	bac_vs_viru
Faecalibacterium_prausnitzii	ZengQ_2021|SRR9098737_k141_22473	bac_vs_viru
Faecalibacterium_prausnitzii	YanQ_2017|H35_k141_186659	bac_vs_viru
Faecalibacterium_prausnitzii	SunY_2021|SRR10692802_k101_9816	bac_vs_viru
Faecalibacterium_prausnitzii	WanY_2021|SRR13327458_k141_51335_1	bac_vs_viru
Faecalibacterium_prausnitzii	WangM_2019|ERR2608987_k141_116451	bac_vs_viru
Faecalibacterium_SGB15346	ZengQ_2021|SRR9075304_k141_30038	bac_vs_viru
Faecalibacterium_SGB15346	YangY_2021|SRR16124250_k141_39159	bac_vs_viru
Faecalibacterium_SGB15346	JieZ_2017|ERR2017587_k81_8951	bac_vs_viru
Faecalibacterium_SGB15346	LiS_2021a|C085_k141_127637	bac_vs_viru
Faecalibacterium_SGB15346	YuJ_2017|DRR171854_k141_70358	bac_vs_viru
Faecalibacterium_SGB15346	ZhangX_2015|SAMEA2737857_ctg_1015	bac_vs_viru
Faecalibacterium_SGB15346	ChuY_2021|C39_k141_188569	bac_vs_viru
Faecalibacterium_SGB15346	ZengQ_2021|SRR9075130_k141_83060	bac_vs_viru
Faecalibacterium_SGB15346	QiX_2019|SRR8849232_k241_26394	bac_vs_viru
Faecalibacterium_SGB15346	ChenB_2020|SRR8898593_k141_312654	bac_vs_viru
Faecalibacterium_SGB15346	SunY_2021|SRR10692430_k101_123990	bac_vs_viru
Faecalibacterium_SGB15346	SunY_2021|SRR10692066_k101_240446	bac_vs_viru
Faecalibacterium_SGB15346	SunY_2021|SRR10692879_k101_450447	bac_vs_viru
Faecalibacterium_SGB15346	YunK_2020|SRR10680498_k141_72107	bac_vs_viru
